# Supplementary material for: Survey research with a random digit dial national mobile phone sample in Ghana: Methods and sample quality
Source: PLoS One. 2018 Jan 19;13(1):e0190902. doi: 10.1371/journal.pone.0190902 (PMC5774708; doi:10.1371/journal.pone.0190902)
Supplement: S1 Dataset — (XLSX) (XLSX) [file pone.0190902.s001.xlsx]

## Sheet: Definitions
Definitions
	Disposition	Call disposition reference for the NATIONAL sample. 10 = Partial Interview 11 = Completed Interview
	Mobile Network	The subscriber's mobile network operator.
	Language Selector	Represents the language selector sequence randomly assigned to the call from among the five different preconfigured sequences. Language abbreviations: - DB: Dagbani - EN: English - EW: Ewe - GA: Ga - TW: Twi
	Call Type	RDD: Outbound call Inbound: Subscriber called back

## Sheet: Partial Interviews 
Disposition	Mobile Network	Language	Language Selector	Intro (MCQ)	D1. Age (MCQ)	D2. Gender (MCQ)	D4. Youngest Child (MCQ)	D5a. [Women only] Pregnant (MCQ)	D5b. [Men only] Partner Pregnant (MCQ)	D6a. [Women only] Age of Pregnancy (MCQ)	D6b. [Men only] Age of Partner Pregnancy (MCQ)	D7. Education (MCQ)	D8. Marital Status (MCQ)	D9. Urban-Rural (MCQ)	E1. Listen Radio (MCQ)	E2. Watch TV (MCQ)	E3. Know GLLiW (MCQ)	SO4. How Many Adverts - Handwash (MCQ)	SO3. How Many Adverts - Contraception (MCQ)	SO5. How Many Adverts - Net Use (MCQ)	SO6. Past Net Use (MCQ)	SO5.1. How Many CU5 (MCQ)	SO5.2. Past Net Use CU5 (MCQ)	Call Type
10	Airtel	Twi	LS5_TW_EN_EW_DB_GA	1. Continue	3. 25-35	2. Male	1. No Children		2. No			3. Middle-JHS	3. Separated-Divorced	1. Urban	1. Every Day	1. Every Day	1. Yes	(No Response)						Inbound
10	MTN	Twi	LS3_GA_TW_DB_EN_EW	1. Continue	3. 25-35	1. Female	1. No Children	1. Yes		5. Not Pregnant		2. Primary	2. Married-Cohabiting	2. Rural	3. Few Days	3. Few Days	3. Not Sure	3. 1 - 5	4. None	(No Response)				Inbound
10	MTN	Dagbani	LS4_DB_EN_TW_EW_GA	1. Continue	2. 18-24	2. Male	1. No Children		2. No			3. Middle-JHS	1. Single	1. Urban	1. Every Day	4. Do Not Watch	1. Yes	3. 1 - 5	3. 1 - 5	(No Response)				Inbound
10	MTN	English	LS4_DB_EN_TW_EW_GA	1. Continue	3. 25-35	2. Male	2. Under 5		2. No			4. Secondary-Vocational	1. Single	2. Rural	1. Every Day	4. Do Not Watch	2. No	(No Response)						Inbound
10	MTN	Twi	LS1_EN_GA_DB_TW_EW	1. Continue	2. 18-24	2. Male	1. No Children		2. No			3. Middle-JHS	1. Single	1. Urban	4. Do Not Listen	1. Every Day	1. Yes	1. More than 10	4. None	(No Response)				Inbound
10	Vodafone	English	LS1_EN_GA_DB_TW_EW	1. Continue	2. 18-24	2. Male	2. Under 5		1. Yes		2. 4-6 Months	3. Middle-JHS	1. Single	2. Rural	4. Do Not Listen	1. Every Day	1. Yes	(No Response)						Inbound
10	MTN	English	LS2_EW_EN_DB_GA_TW	1. Continue	3. 25-35	2. Male	1. No Children		2. No			4. Secondary-Vocational	1. Single	2. Rural	3. Few Days	3. Few Days	2. No	(No Response)						Inbound
10	Airtel	English	LS4_DB_EN_TW_EW_GA	1. Continue	4. 36-49	2. Male	2. Under 5		2. No			3. Middle-JHS	2. Married-Cohabiting	1. Urban	1. Every Day	3. Few Days	2. No	4. None	4. None	(No Response)				Inbound
10	Airtel	Twi	LS1_EN_GA_DB_TW_EW	1. Continue	3. 25-35	2. Male	1. No Children		1. Yes		2. 4-6 Months	4. Secondary-Vocational	2. Married-Cohabiting	1. Urban	2. Most Days	4. Do Not Watch	1. Yes	4. None	4. None	(No Response)				Inbound
10	Vodafone	English	LS4_DB_EN_TW_EW_GA	1. Continue	3. 25-35	2. Male	2. Under 5		2. No			3. Middle-JHS	1. Single	1. Urban	3. Few Days	3. Few Days	1. Yes	2. 6 - 10	2. 6 - 10	(No Response)				Inbound
10	MTN	Twi	LS4_DB_EN_TW_EW_GA	1. Continue	3. 25-35	1. Female	1. No Children	2. No				5. Tertiary and Higher	1. Single	1. Urban	1. Every Day	4. Do Not Watch	2. No	1. More than 10	(No Response)					Inbound
10	Vodafone	Twi	LS5_TW_EN_EW_DB_GA	1. Continue	2. 18-24	2. Male	1. No Children		2. No			2. Primary	1. Single	2. Rural	2. Most Days	4. Do Not Watch	3. Not Sure	4. None	(No Response)					Inbound
10	MTN	Twi	LS3_GA_TW_DB_EN_EW	1. Continue	2. 18-24	2. Male	2. Under 5		2. No			4. Secondary-Vocational	3. Separated-Divorced	1. Urban	2. Most Days	3. Few Days	2. No	3. 1 - 5	3. 1 - 5	(No Response)				Inbound
10	MTN	English	LS1_EN_GA_DB_TW_EW	1. Continue	4. 36-49	1. Female	1. No Children	1. Yes		1. 1-3 Months		2. Primary	1. Single	2. Rural	1. Every Day	1. Every Day	1. Yes	3. 1 - 5	2. 6 - 10	(No Response)				Inbound
10	Airtel	Twi	LS4_DB_EN_TW_EW_GA	1. Continue	3. 25-35	2. Male	2. Under 5		2. No			4. Secondary-Vocational	2. Married-Cohabiting	2. Rural	3. Few Days	4. Do Not Watch	3. Not Sure	3. 1 - 5	3. 1 - 5	(No Response)				Inbound
10	MTN	Twi	LS2_EW_EN_DB_GA_TW	1. Continue	3. 25-35	2. Male	1. No Children		1. Yes		5. Not Pregnant	1. None	3. Separated-Divorced	2. Rural	1. Every Day	(No Response)								Inbound
10	MTN	English	LS1_EN_GA_DB_TW_EW	1. Continue	3. 25-35	1. Female	2. Under 5	2. No				4. Secondary-Vocational	1. Single	2. Rural	4. Do Not Listen	1. Every Day	3. Not Sure	3. 1 - 5	4. None	(No Response)				Inbound
10	Airtel	English	LS3_GA_TW_DB_EN_EW	1. Continue	2. 18-24	1. Female	1. No Children	2. No				3. Middle-JHS	1. Single	1. Urban	3. Few Days	3. Few Days	3. Not Sure	3. 1 - 5	(No Response)					Inbound
10	Vodafone	Twi	LS1_EN_GA_DB_TW_EW	1. Continue	2. 18-24	2. Male	2. Under 5		2. No			2. Primary	1. Single	1. Urban	2. Most Days	2. Most Days	1. Yes	2. 6 - 10	2. 6 - 10	(No Response)				Inbound
10	Vodafone	Twi	LS3_GA_TW_DB_EN_EW	1. Continue	2. 18-24	2. Male	1. No Children		2. No			2. Primary	2. Married-Cohabiting	1. Urban	4. Do Not Listen	1. Every Day	2. No	(No Response)						Inbound
10	Vodafone	Dagbani	LS3_GA_TW_DB_EN_EW	1. Continue	2. 18-24	2. Male	4. 18 and Over		2. No			3. Middle-JHS	1. Single	1. Urban	4. Do Not Listen	3. Few Days	1. Yes	2. 6 - 10	3. 1 - 5	(No Response)				Inbound
10	MTN	Twi	LS4_DB_EN_TW_EW_GA	1. Continue	2. 18-24	2. Male	2. Under 5		1. Yes		1. 1-3 Months	1. None	2. Married-Cohabiting	2. Rural	4. Do Not Listen	4. Do Not Watch	3. Not Sure	4. None	4. None	(No Response)				Inbound
10	MTN	Ewe	LS5_TW_EN_EW_DB_GA	1. Continue	2. 18-24	1. Female	4. 18 and Over	2. No				3. Middle-JHS	2. Married-Cohabiting	2. Rural	1. Every Day	(No Response)								Inbound
10	Vodafone	Twi	LS5_TW_EN_EW_DB_GA	1. Continue	2. 18-24	1. Female	3. 5 - 17	2. No				5. Tertiary and Higher	2. Married-Cohabiting	1. Urban	1. Every Day	1. Every Day	3. Not Sure	1. More than 10	(No Response)					Inbound
10	MTN	Twi	LS4_DB_EN_TW_EW_GA	1. Continue	4. 36-49	2. Male	2. Under 5		2. No			3. Middle-JHS	2. Married-Cohabiting	1. Urban	2. Most Days	2. Most Days	1. Yes	(No Response)						Inbound
10	Vodafone	English	LS2_EW_EN_DB_GA_TW	1. Continue	2. 18-24	2. Male	1. No Children		2. No			4. Secondary-Vocational	1. Single	1. Urban	3. Few Days	(No Response)								Inbound
10	Vodafone	Twi	LS4_DB_EN_TW_EW_GA	1. Continue	2. 18-24	2. Male	1. No Children		2. No			4. Secondary-Vocational	1. Single	2. Rural	4. Do Not Listen	(No Response)								Inbound
10	MTN	Ewe	LS5_TW_EN_EW_DB_GA	1. Continue	2. 18-24	1. Female	1. No Children	2. No				4. Secondary-Vocational	2. Married-Cohabiting	1. Urban	4. Do Not Listen	3. Few Days	3. Not Sure	4. None	(No Response)					Inbound
10	Vodafone	Twi	LS5_TW_EN_EW_DB_GA	1. Continue	2. 18-24	1. Female	1. No Children	2. No				2. Primary	1. Single	2. Rural	1. Every Day	1. Every Day	1. Yes	1. More than 10	2. 6 - 10	2. 6 - 10	(No Response)			Inbound
10	MTN	English	LS2_EW_EN_DB_GA_TW	1. Continue	2. 18-24	1. Female	4. 18 and Over	1. Yes		5. Not Pregnant		2. Primary	4. Widowed	1. Urban	1. Every Day	4. Do Not Watch	3. Not Sure	4. None	1. More than 10	2. 6 - 10	(No Response)			Inbound
10	MTN	English	LS4_DB_EN_TW_EW_GA	1. Continue	2. 18-24	2. Male	1. No Children		2. No			5. Tertiary and Higher	1. Single	1. Urban	4. Do Not Listen	4. Do Not Watch	2. No	(No Response)						Inbound
10	MTN	English	LS2_EW_EN_DB_GA_TW	1. Continue	2. 18-24	2. Male	1. No Children		2. No			4. Secondary-Vocational	1. Single	2. Rural	4. Do Not Listen	1. Every Day	3. Not Sure	1. More than 10	(No Response)					Inbound
10	MTN	English	LS5_TW_EN_EW_DB_GA	1. Continue	3. 25-35	2. Male	1. No Children		2. No			5. Tertiary and Higher	1. Single	1. Urban	4. Do Not Listen	1. Every Day	1. Yes	(No Response)						Inbound
10	MTN	Twi	LS4_DB_EN_TW_EW_GA	1. Continue	3. 25-35	2. Male	3. 5 - 17		2. No			4. Secondary-Vocational	1. Single	1. Urban	1. Every Day	1. Every Day	2. No	4. None	3. 1 - 5	(No Response)				Inbound
10	Vodafone	Ewe	LS4_DB_EN_TW_EW_GA	1. Continue	2. 18-24	2. Male	2. Under 5		2. No			2. Primary	2. Married-Cohabiting	1. Urban	2. Most Days	3. Few Days	1. Yes	1. More than 10	(No Response)					RDD
10	Tigo	English	LS5_TW_EN_EW_DB_GA	1. Continue	3. 25-35	1. Female	2. Under 5	1. Yes		1. 1-3 Months		2. Primary	2. Married-Cohabiting	1. Urban	1. Every Day	(No Response)								RDD
10	MTN	Twi	LS2_EW_EN_DB_GA_TW	1. Continue	3. 25-35	2. Male	2. Under 5		2. No			4. Secondary-Vocational	1. Single	1. Urban	1. Every Day	1. Every Day	1. Yes	(No Response)						RDD
10	Tigo	English	LS5_TW_EN_EW_DB_GA	1. Continue	2. 18-24	2. Male	1. No Children		2. No			4. Secondary-Vocational	1. Single	1. Urban	1. Every Day	2. Most Days	1. Yes	1. More than 10	1. More than 10	(No Response)				RDD
10	MTN	Twi	LS1_EN_GA_DB_TW_EW	1. Continue	2. 18-24	2. Male	2. Under 5		1. Yes		2. 4-6 Months	4. Secondary-Vocational	2. Married-Cohabiting	2. Rural	2. Most Days	2. Most Days	3. Not Sure	4. None	(No Response)					RDD
10	MTN	Twi	LS4_DB_EN_TW_EW_GA	1. Continue	2. 18-24	2. Male	3. 5 - 17		2. No			3. Middle-JHS	2. Married-Cohabiting	1. Urban	1. Every Day	1. Every Day	1. Yes	1. More than 10	(No Response)					Inbound
10	MTN	English	LS4_DB_EN_TW_EW_GA	1. Continue	3. 25-35	2. Male	3. 5 - 17		2. No			5. Tertiary and Higher	1. Single	1. Urban	2. Most Days	4. Do Not Watch	1. Yes	2. 6 - 10	4. None	(No Response)				RDD
10	MTN	Ewe	LS3_GA_TW_DB_EN_EW	1. Continue	2. 18-24	2. Male	1. No Children		2. No			2. Primary	2. Married-Cohabiting	1. Urban	2. Most Days	4. Do Not Watch	2. No	4. None	4. None	(No Response)				RDD
10	Vodafone	Twi	LS5_TW_EN_EW_DB_GA	1. Continue	4. 36-49	2. Male	2. Under 5		2. No			4. Secondary-Vocational	2. Married-Cohabiting	1. Urban	1. Every Day	4. Do Not Watch	(No Response)							RDD
10	MTN	English	LS4_DB_EN_TW_EW_GA	1. Continue	2. 18-24	2. Male	2. Under 5		2. No			3. Middle-JHS	1. Single	1. Urban	2. Most Days	1. Every Day	1. Yes	1. More than 10	(No Response)					RDD
10	MTN	Twi	LS2_EW_EN_DB_GA_TW	1. Continue	2. 18-24	2. Male	1. No Children		1. Yes		3. 7-9 Months	3. Middle-JHS	2. Married-Cohabiting	1. Urban	4. Do Not Listen	1. Every Day	2. No	4. None	4. None	(No Response)				RDD
10	Tigo	English	LS5_TW_EN_EW_DB_GA	1. Continue	4. 36-49	2. Male	2. Under 5		2. No			5. Tertiary and Higher	2. Married-Cohabiting	1. Urban	1. Every Day	2. Most Days	3. Not Sure	4. None	(No Response)					RDD
10	Tigo	Twi	LS3_GA_TW_DB_EN_EW	1. Continue	4. 36-49	2. Male	2. Under 5		2. No			5. Tertiary and Higher	2. Married-Cohabiting	1. Urban	2. Most Days	1. Every Day	1. Yes	4. None	(No Response)					RDD
10	MTN	Ewe	LS2_EW_EN_DB_GA_TW	1. Continue	3. 25-35	1. Female	3. 5 - 17	1. Yes		1. 1-3 Months		5. Tertiary and Higher	2. Married-Cohabiting	1. Urban	4. Do Not Listen	1. Every Day	2. No	(No Response)						Inbound
10	Airtel	English	LS2_EW_EN_DB_GA_TW	1. Continue	2. 18-24	1. Female	3. 5 - 17	2. No				4. Secondary-Vocational	2. Married-Cohabiting	1. Urban	4. Do Not Listen	1. Every Day	1. Yes	3. 1 - 5	1. More than 10	(No Response)				Inbound
10	Airtel	Ewe	LS2_EW_EN_DB_GA_TW	1. Continue	2. 18-24	1. Female	3. 5 - 17	2. No				2. Primary	1. Single	2. Rural	2. Most Days	2. Most Days	2. No	1. More than 10	3. 1 - 5	1. More than 10	(No Response)			Inbound
10	MTN	Ewe	LS5_TW_EN_EW_DB_GA	1. Continue	5. Over 50	2. Male	4. 18 and Over		1. Yes		1. 1-3 Months	1. None	1. Single	2. Rural	1. Every Day	1. Every Day	3. Not Sure	(No Response)						Inbound
10	MTN	English	LS5_TW_EN_EW_DB_GA	1. Continue	2. 18-24	2. Male	1. No Children		2. No			3. Middle-JHS	1. Single	2. Rural	4. Do Not Listen	4. Do Not Watch	(No Response)							Inbound
10	MTN	English	LS4_DB_EN_TW_EW_GA	1. Continue	3. 25-35	2. Male	1. No Children		2. No			4. Secondary-Vocational	1. Single	2. Rural	2. Most Days	1. Every Day	3. Not Sure	4. None	(No Response)					Inbound
10	MTN	Twi	LS2_EW_EN_DB_GA_TW	1. Continue	2. 18-24	1. Female	1. No Children	1. Yes		1. 1-3 Months		1. None	1. Single	1. Urban	4. Do Not Listen	1. Every Day	3. Not Sure	(No Response)						Inbound
10	MTN	Twi	LS4_DB_EN_TW_EW_GA	1. Continue	2. 18-24	2. Male	1. No Children		1. Yes		1. 1-3 Months	3. Middle-JHS	1. Single	1. Urban	4. Do Not Listen	1. Every Day	2. No	4. None	4. None	(No Response)				Inbound
10	Vodafone	Dagbani	LS5_TW_EN_EW_DB_GA	1. Continue	2. 18-24	2. Male	4. 18 and Over		2. No			1. None	2. Married-Cohabiting	2. Rural	2. Most Days	2. Most Days	2. No	3. 1 - 5	4. None	(No Response)				Inbound
10	MTN	English	LS2_EW_EN_DB_GA_TW	1. Continue	2. 18-24	2. Male	1. No Children		2. No			3. Middle-JHS	1. Single	1. Urban	4. Do Not Listen	3. Few Days	1. Yes	4. None	(No Response)					Inbound
10	MTN	Twi	LS5_TW_EN_EW_DB_GA	1. Continue	5. Over 50	2. Male	1. No Children		2. No			4. Secondary-Vocational	1. Single	1. Urban	4. Do Not Listen	4. Do Not Watch	1. Yes	4. None	4. None	(No Response)				Inbound
10	MTN	English	LS1_EN_GA_DB_TW_EW	1. Continue	2. 18-24	1. Female	1. No Children	2. No				3. Middle-JHS	1. Single	1. Urban	3. Few Days	3. Few Days	2. No	3. 1 - 5	(No Response)					Inbound
10	Vodafone	Twi	LS4_DB_EN_TW_EW_GA	1. Continue	2. 18-24	2. Male	3. 5 - 17		2. No			3. Middle-JHS	2. Married-Cohabiting	2. Rural	4. Do Not Listen	3. Few Days	3. Not Sure	4. None	(No Response)					RDD
10	MTN	Ewe	LS2_EW_EN_DB_GA_TW	1. Continue	3. 25-35	2. Male	1. No Children		2. No			3. Middle-JHS	4. Widowed	1. Urban	2. Most Days	2. Most Days	(No Response)							Inbound
10	MTN	English	LS4_DB_EN_TW_EW_GA	1. Continue	3. 25-35	2. Male	4. 18 and Over		2. No			3. Middle-JHS	1. Single	1. Urban	4. Do Not Listen	4. Do Not Watch	1. Yes	3. 1 - 5	(No Response)					Inbound
10	Tigo	Twi	LS2_EW_EN_DB_GA_TW	1. Continue	5. Over 50	1. Female	1. No Children	2. No				1. None	2. Married-Cohabiting	2. Rural	4. Do Not Listen	1. Every Day	3. Not Sure	2. 6 - 10	(No Response)					RDD
10	Vodafone	English	LS4_DB_EN_TW_EW_GA	1. Continue	3. 25-35	2. Male	1. No Children		2. No			5. Tertiary and Higher	1. Single	2. Rural	3. Few Days	1. Every Day	(No Response)							RDD
10	Vodafone	Twi	LS5_TW_EN_EW_DB_GA	1. Continue	3. 25-35	1. Female	1. No Children	2. No				4. Secondary-Vocational	1. Single	1. Urban	4. Do Not Listen	1. Every Day	1. Yes	(No Response)						RDD
10	MTN	Twi	LS1_EN_GA_DB_TW_EW	1. Continue	5. Over 50	1. Female	2. Under 5	2. No				4. Secondary-Vocational	1. Single	2. Rural	1. Every Day	(No Response)								RDD
10	Vodafone	Twi	LS2_EW_EN_DB_GA_TW	1. Continue	2. 18-24	2. Male	1. No Children		1. Yes		1. 1-3 Months	4. Secondary-Vocational	2. Married-Cohabiting	1. Urban	4. Do Not Listen	4. Do Not Watch	2. No	4. None	4. None	(No Response)				RDD
10	Airtel	Twi	LS4_DB_EN_TW_EW_GA	1. Continue	2. 18-24	2. Male	1. No Children		1. Yes		1. 1-3 Months	4. Secondary-Vocational	2. Married-Cohabiting	1. Urban	1. Every Day	1. Every Day	2. No	(No Response)						RDD
10	Airtel	Twi	LS1_EN_GA_DB_TW_EW	1. Continue	2. 18-24	2. Male	1. No Children		2. No			4. Secondary-Vocational	1. Single	1. Urban	1. Every Day	(No Response)								Inbound
10	Vodafone	Twi	LS5_TW_EN_EW_DB_GA	1. Continue	5. Over 50	2. Male	4. 18 and Over		2. No			2. Primary	2. Married-Cohabiting	1. Urban	4. Do Not Listen	1. Every Day	2. No	(No Response)						Inbound
10	MTN	English	LS5_TW_EN_EW_DB_GA	1. Continue	2. 18-24	1. Female	1. No Children	2. No				4. Secondary-Vocational	1. Single	1. Urban	4. Do Not Listen	4. Do Not Watch	1. Yes	(No Response)						Inbound
10	MTN	Twi	LS4_DB_EN_TW_EW_GA	1. Continue	2. 18-24	2. Male	1. No Children		2. No			4. Secondary-Vocational	1. Single	1. Urban	1. Every Day	3. Few Days	2. No	4. None	(No Response)					Inbound
10	Tigo	Twi	LS3_GA_TW_DB_EN_EW	1. Continue	3. 25-35	2. Male	2. Under 5		1. Yes		4. Not Sure	4. Secondary-Vocational	1. Single	1. Urban	1. Every Day	4. Do Not Watch	3. Not Sure	(No Response)						RDD
10	MTN	Twi	LS5_TW_EN_EW_DB_GA	1. Continue	2. 18-24	2. Male	1. No Children		2. No			2. Primary	1. Single	2. Rural	4. Do Not Listen	4. Do Not Watch	3. Not Sure	4. None	4. None	(No Response)				RDD
10	Airtel	English	LS3_GA_TW_DB_EN_EW	1. Continue	2. 18-24	1. Female	1. No Children	2. No				1. None	1. Single	2. Rural	3. Few Days	1. Every Day	2. No	3. 1 - 5	1. More than 10	2. 6 - 10	(No Response)			RDD
10	MTN	English	LS1_EN_GA_DB_TW_EW	1. Continue	2. 18-24	1. Female	1. No Children	2. No				4. Secondary-Vocational	1. Single	1. Urban	4. Do Not Listen	1. Every Day	1. Yes	(No Response)						RDD
10	Airtel	Ewe	LS2_EW_EN_DB_GA_TW	1. Continue	2. 18-24	2. Male	3. 5 - 17		2. No			5. Tertiary and Higher	2. Married-Cohabiting	1. Urban	3. Few Days	4. Do Not Watch	(No Response)							Inbound
10	MTN	Ewe	LS5_TW_EN_EW_DB_GA	1. Continue	2. 18-24	1. Female	3. 5 - 17	2. No				3. Middle-JHS	1. Single	1. Urban	2. Most Days	2. Most Days	1. Yes	1. More than 10	(No Response)					RDD
10	Airtel	English	LS1_EN_GA_DB_TW_EW	1. Continue	4. 36-49	2. Male	3. 5 - 17		1. Yes		2. 4-6 Months	4. Secondary-Vocational	2. Married-Cohabiting	1. Urban	1. Every Day	1. Every Day	2. No	(No Response)						Inbound
10	MTN	English	LS4_DB_EN_TW_EW_GA	1. Continue	2. 18-24	1. Female	1. No Children	2. No				5. Tertiary and Higher	1. Single	1. Urban	2. Most Days	3. Few Days	(No Response)							RDD
10	MTN	English	LS2_EW_EN_DB_GA_TW	1. Continue	3. 25-35	2. Male	3. 5 - 17		2. No			3. Middle-JHS	2. Married-Cohabiting	2. Rural	1. Every Day	1. Every Day	(No Response)							RDD
10	MTN	Twi	LS1_EN_GA_DB_TW_EW	1. Continue	4. 36-49	2. Male	2. Under 5		2. No			3. Middle-JHS	2. Married-Cohabiting	2. Rural	3. Few Days	(No Response)								RDD
10	MTN	Twi	LS3_GA_TW_DB_EN_EW	1. Continue	3. 25-35	2. Male	3. 5 - 17		1. Yes		2. 4-6 Months	4. Secondary-Vocational	1. Single	2. Rural	4. Do Not Listen	4. Do Not Watch	3. Not Sure	4. None	(No Response)					RDD
10	Airtel	Dagbani	LS5_TW_EN_EW_DB_GA	1. Continue	2. 18-24	2. Male	2. Under 5		2. No			2. Primary	1. Single	1. Urban	4. Do Not Listen	2. Most Days	1. Yes	(No Response)						RDD
10	Vodafone	Twi	LS4_DB_EN_TW_EW_GA	1. Continue	2. 18-24	2. Male	2. Under 5		2. No			3. Middle-JHS	2. Married-Cohabiting	2. Rural	2. Most Days	4. Do Not Watch	3. Not Sure	1. More than 10	(No Response)					RDD
10	MTN	Twi	LS2_EW_EN_DB_GA_TW	1. Continue	2. 18-24	2. Male	2. Under 5		2. No			3. Middle-JHS	2. Married-Cohabiting	1. Urban	2. Most Days	2. Most Days	(No Response)							Inbound
10	MTN	Twi	LS3_GA_TW_DB_EN_EW	1. Continue	2. 18-24	2. Male	3. 5 - 17		2. No			2. Primary	2. Married-Cohabiting	1. Urban	3. Few Days	1. Every Day	1. Yes	3. 1 - 5	(No Response)					Inbound
10	Vodafone	English	LS5_TW_EN_EW_DB_GA	1. Continue	3. 25-35	2. Male	1. No Children		2. No			5. Tertiary and Higher	1. Single	1. Urban	1. Every Day	1. Every Day	1. Yes	(No Response)						RDD
10	MTN	Ewe	LS3_GA_TW_DB_EN_EW	1. Continue	3. 25-35	2. Male	2. Under 5		2. No			5. Tertiary and Higher	2. Married-Cohabiting	1. Urban	1. Every Day	1. Every Day	1. Yes	2. 6 - 10	(No Response)					RDD
10	Tigo	Ewe	LS3_GA_TW_DB_EN_EW	1. Continue	2. 18-24	2. Male	3. 5 - 17		2. No			2. Primary	3. Separated-Divorced	1. Urban	2. Most Days	2. Most Days	3. Not Sure	(No Response)						RDD
10	Tigo	Twi	LS4_DB_EN_TW_EW_GA	1. Continue	2. 18-24	2. Male	1. No Children		2. No			4. Secondary-Vocational	1. Single	2. Rural	2. Most Days	1. Every Day	1. Yes	4. None	(No Response)					RDD
10	MTN	Twi	LS4_DB_EN_TW_EW_GA	1. Continue	3. 25-35	2. Male	3. 5 - 17		2. No			3. Middle-JHS	2. Married-Cohabiting	1. Urban	1. Every Day	3. Few Days	1. Yes	2. 6 - 10	3. 1 - 5	(No Response)				Inbound
10	Vodafone	Ewe	LS1_EN_GA_DB_TW_EW	1. Continue	4. 36-49	2. Male	3. 5 - 17		1. Yes		2. 4-6 Months	3. Middle-JHS	2. Married-Cohabiting	2. Rural	2. Most Days	4. Do Not Watch	3. Not Sure	4. None	(No Response)					RDD
10	Tigo	Twi	LS3_GA_TW_DB_EN_EW	1. Continue	3. 25-35	2. Male	3. 5 - 17		2. No			3. Middle-JHS	2. Married-Cohabiting	1. Urban	2. Most Days	1. Every Day	(No Response)							RDD
10	MTN	English	LS3_GA_TW_DB_EN_EW	1. Continue	2. 18-24	1. Female	3. 5 - 17	2. No				3. Middle-JHS	1. Single	1. Urban	1. Every Day	1. Every Day	(No Response)							RDD
10	MTN	Twi	LS2_EW_EN_DB_GA_TW	1. Continue	5. Over 50	2. Male	3. 5 - 17		2. No			4. Secondary-Vocational	2. Married-Cohabiting	2. Rural	2. Most Days	4. Do Not Watch	2. No	4. None	4. None	(No Response)				RDD
10	MTN	English	LS5_TW_EN_EW_DB_GA	1. Continue	5. Over 50	2. Male	4. 18 and Over		2. No			3. Middle-JHS	2. Married-Cohabiting	2. Rural	4. Do Not Listen	3. Few Days	3. Not Sure	4. None	(No Response)					RDD
10	Airtel	Ewe	LS3_GA_TW_DB_EN_EW	1. Continue	2. 18-24	2. Male	3. 5 - 17		1. Yes		4. Not Sure	4. Secondary-Vocational	1. Single	1. Urban	1. Every Day	1. Every Day	2. No	1. More than 10	(No Response)					RDD
10	MTN	English	LS2_EW_EN_DB_GA_TW	1. Continue	2. 18-24	1. Female	1. No Children	2. No				5. Tertiary and Higher	1. Single	1. Urban	4. Do Not Listen	4. Do Not Watch	1. Yes	3. 1 - 5	(No Response)					RDD
10	MTN	Twi	LS1_EN_GA_DB_TW_EW	1. Continue	2. 18-24	2. Male	1. No Children		2. No			4. Secondary-Vocational	1. Single	1. Urban	3. Few Days	1. Every Day	(No Response)							RDD
10	MTN	Twi	LS5_TW_EN_EW_DB_GA	1. Continue	2. 18-24	1. Female	2. Under 5	2. No				3. Middle-JHS	1. Single	1. Urban	3. Few Days	1. Every Day	2. No	3. 1 - 5	1. More than 10	3. 1 - 5	1. Yes	2. 2	(No Response)	RDD
10	MTN	English	LS4_DB_EN_TW_EW_GA	1. Continue	2. 18-24	1. Female	1. No Children	2. No				1. None	1. Single	1. Urban	1. Every Day	1. Every Day	1. Yes	2. 6 - 10	(No Response)					RDD
10	MTN	Twi	LS3_GA_TW_DB_EN_EW	1. Continue	2. 18-24	1. Female	1. No Children	2. No				5. Tertiary and Higher	1. Single	1. Urban	1. Every Day	3. Few Days	1. Yes	4. None	(No Response)					Inbound
10	MTN	Twi	LS5_TW_EN_EW_DB_GA	1. Continue	3. 25-35	1. Female	2. Under 5	2. No				5. Tertiary and Higher	2. Married-Cohabiting	1. Urban	1. Every Day	1. Every Day	1. Yes	4. None	(No Response)					Inbound
10	MTN	Twi	LS5_TW_EN_EW_DB_GA	1. Continue	2. 18-24	2. Male	1. No Children		2. No			3. Middle-JHS	1. Single	1. Urban	1. Every Day	2. Most Days	2. No	4. None	4. None	(No Response)				Inbound
10	MTN	Ewe	LS3_GA_TW_DB_EN_EW	1. Continue	4. 36-49	2. Male	2. Under 5		2. No			3. Middle-JHS	2. Married-Cohabiting	1. Urban	2. Most Days	2. Most Days	2. No	2. 6 - 10	(No Response)					RDD
10	Tigo	Twi	LS4_DB_EN_TW_EW_GA	1. Continue	2. 18-24	1. Female	1. No Children	2. No				2. Primary	1. Single	2. Rural	1. Every Day	4. Do Not Watch	(No Response)							RDD
10	Vodafone	Ewe	LS3_GA_TW_DB_EN_EW	1. Continue	2. 18-24	2. Male	2. Under 5		2. No			4. Secondary-Vocational	2. Married-Cohabiting	1. Urban	2. Most Days	3. Few Days	2. No	1. More than 10	4. None	(No Response)				RDD
10	MTN	Ewe	LS1_EN_GA_DB_TW_EW	1. Continue	4. 36-49	2. Male	3. 5 - 17		2. No			2. Primary	3. Separated-Divorced	2. Rural	4. Do Not Listen	4. Do Not Watch	1. Yes	(No Response)						RDD
10	Tigo	Twi	LS5_TW_EN_EW_DB_GA	1. Continue	2. 18-24	2. Male	1. No Children		2. No			4. Secondary-Vocational	4. Widowed	1. Urban	3. Few Days	3. Few Days	1. Yes	(No Response)						RDD
10	MTN	Twi	LS4_DB_EN_TW_EW_GA	1. Continue	2. 18-24	2. Male	1. No Children		2. No			4. Secondary-Vocational	1. Single	2. Rural	3. Few Days	3. Few Days	1. Yes	(No Response)						RDD
10	MTN	Twi	LS5_TW_EN_EW_DB_GA	1. Continue	2. 18-24	1. Female	1. No Children	2. No				5. Tertiary and Higher	3. Separated-Divorced	1. Urban	1. Every Day	1. Every Day	1. Yes	(No Response)						RDD
10	Vodafone	Twi	LS3_GA_TW_DB_EN_EW	1. Continue	3. 25-35	2. Male	1. No Children		2. No			4. Secondary-Vocational	1. Single	1. Urban	1. Every Day	2. Most Days	1. Yes	1. More than 10	(No Response)					RDD
10	MTN	Twi	LS1_EN_GA_DB_TW_EW	1. Continue	2. 18-24	1. Female	1. No Children	2. No				2. Primary	1. Single	1. Urban	1. Every Day	1. Every Day	1. Yes	1. More than 10	1. More than 10	1. More than 10	(No Response)			RDD
10	Tigo	English	LS4_DB_EN_TW_EW_GA	1. Continue	2. 18-24	2. Male	1. No Children		2. No			1. None	1. Single	2. Rural	4. Do Not Listen	4. Do Not Watch	1. Yes	2. 6 - 10	4. None	(No Response)				RDD
10	Airtel	English	LS5_TW_EN_EW_DB_GA	1. Continue	4. 36-49	2. Male	4. 18 and Over		2. No			5. Tertiary and Higher	1. Single	1. Urban	3. Few Days	(No Response)								RDD
10	Airtel	English	LS5_TW_EN_EW_DB_GA	1. Continue	2. 18-24	2. Male	1. No Children		2. No			4. Secondary-Vocational	1. Single	1. Urban	4. Do Not Listen	4. Do Not Watch	2. No	4. None	2. 6 - 10	(No Response)				RDD
10	MTN	English	LS3_GA_TW_DB_EN_EW	1. Continue	2. 18-24	1. Female	1. No Children	2. No				2. Primary	2. Married-Cohabiting	2. Rural	3. Few Days	4. Do Not Watch	1. Yes	1. More than 10	(No Response)					Inbound
10	Airtel	English	LS1_EN_GA_DB_TW_EW	1. Continue	2. 18-24	1. Female	1. No Children	2. No				5. Tertiary and Higher	1. Single	1. Urban	1. Every Day	2. Most Days	1. Yes	1. More than 10	2. 6 - 10	1. More than 10	(No Response)			Inbound
10	MTN	Dagbani	LS3_GA_TW_DB_EN_EW	1. Continue	2. 18-24	2. Male	1. No Children		1. Yes		3. 7-9 Months	3. Middle-JHS	1. Single	2. Rural	4. Do Not Listen	4. Do Not Watch	1. Yes	4. None	4. None	(No Response)				RDD
10	Tigo	English	LS4_DB_EN_TW_EW_GA	1. Continue	3. 25-35	2. Male	2. Under 5		2. No			4. Secondary-Vocational	1. Single	2. Rural	3. Few Days	3. Few Days	2. No	4. None	4. None	1. More than 10	(No Response)			RDD
10	Airtel	English	LS5_TW_EN_EW_DB_GA	1. Continue	4. 36-49	2. Male	2. Under 5		2. No			5. Tertiary and Higher	2. Married-Cohabiting	1. Urban	3. Few Days	3. Few Days	(No Response)							RDD
10	MTN	Twi	LS3_GA_TW_DB_EN_EW	1. Continue	2. 18-24	1. Female	1. No Children	2. No				5. Tertiary and Higher	1. Single	1. Urban	4. Do Not Listen	4. Do Not Watch	2. No	4. None	4. None	(No Response)				RDD
10	Tigo	English	LS1_EN_GA_DB_TW_EW	1. Continue	3. 25-35	2. Male	1. No Children		2. No			5. Tertiary and Higher	1. Single	1. Urban	1. Every Day	1. Every Day	1. Yes	1. More than 10	1. More than 10	(No Response)				RDD
10	MTN	Ewe	LS2_EW_EN_DB_GA_TW	1. Continue	2. 18-24	2. Male	2. Under 5		2. No			3. Middle-JHS	2. Married-Cohabiting	1. Urban	2. Most Days	3. Few Days	2. No	4. None	4. None	3. 1 - 5	1. Yes	(No Response)		RDD
10	MTN	Twi	LS4_DB_EN_TW_EW_GA	1. Continue	2. 18-24	2. Male	1. No Children		2. No			3. Middle-JHS	2. Married-Cohabiting	1. Urban	3. Few Days	3. Few Days	2. No	2. 6 - 10	4. None	(No Response)				RDD
10	MTN	Ewe	LS2_EW_EN_DB_GA_TW	1. Continue	4. 36-49	1. Female	2. Under 5	2. No				5. Tertiary and Higher	4. Widowed	2. Rural	2. Most Days	3. Few Days	1. Yes	3. 1 - 5	(No Response)					RDD
10	MTN	English	LS5_TW_EN_EW_DB_GA	1. Continue	2. 18-24	1. Female	1. No Children	2. No				5. Tertiary and Higher	1. Single	1. Urban	1. Every Day	1. Every Day	1. Yes	(No Response)						Inbound
10	MTN	Twi	LS4_DB_EN_TW_EW_GA	1. Continue	2. 18-24	2. Male	1. No Children		2. No			4. Secondary-Vocational	2. Married-Cohabiting	1. Urban	2. Most Days	2. Most Days	2. No	(No Response)						Inbound
10	Tigo	Ewe	LS5_TW_EN_EW_DB_GA	1. Continue	2. 18-24	1. Female	3. 5 - 17	2. No				3. Middle-JHS	2. Married-Cohabiting	2. Rural	2. Most Days	1. Every Day	1. Yes	1. More than 10	4. None	(No Response)				RDD
10	Tigo	English	LS3_GA_TW_DB_EN_EW	1. Continue	2. 18-24	2. Male	1. No Children		2. No			5. Tertiary and Higher	1. Single	1. Urban	4. Do Not Listen	3. Few Days	3. Not Sure	(No Response)						RDD
10	MTN	Twi	LS1_EN_GA_DB_TW_EW	1. Continue	3. 25-35	2. Male	2. Under 5		2. No			3. Middle-JHS	2. Married-Cohabiting	2. Rural	3. Few Days	4. Do Not Watch	1. Yes	4. None	4. None	4. None	2. No	4. 4	(No Response)	RDD
10	Vodafone	Twi	LS1_EN_GA_DB_TW_EW	1. Continue	4. 36-49	2. Male	2. Under 5		2. No			4. Secondary-Vocational	2. Married-Cohabiting	2. Rural	3. Few Days	(No Response)								RDD
10	MTN	Ewe	LS4_DB_EN_TW_EW_GA	1. Continue	2. 18-24	1. Female	1. No Children	2. No				4. Secondary-Vocational	1. Single	1. Urban	2. Most Days	2. Most Days	2. No	1. More than 10	1. More than 10	(No Response)				Inbound
10	Tigo	Twi	LS3_GA_TW_DB_EN_EW	1. Continue	4. 36-49	2. Male	1. No Children		2. No			5. Tertiary and Higher	2. Married-Cohabiting	1. Urban	2. Most Days	3. Few Days	2. No	(No Response)						RDD
10	MTN	Twi	LS3_GA_TW_DB_EN_EW	1. Continue	2. 18-24	2. Male	1. No Children		2. No			3. Middle-JHS	2. Married-Cohabiting	1. Urban	2. Most Days	2. Most Days	2. No	4. None	4. None	(No Response)				RDD
10	MTN	Twi	LS2_EW_EN_DB_GA_TW	1. Continue	2. 18-24	1. Female	1. No Children	2. No				4. Secondary-Vocational	1. Single	1. Urban	4. Do Not Listen	3. Few Days	2. No	4. None	(No Response)					RDD
10	MTN	Ewe	LS1_EN_GA_DB_TW_EW	1. Continue	4. 36-49	2. Male	4. 18 and Over		2. No			2. Primary	2. Married-Cohabiting	2. Rural	1. Every Day	4. Do Not Watch	1. Yes	4. None	4. None	(No Response)				RDD
10	MTN	Twi	LS4_DB_EN_TW_EW_GA	1. Continue	2. 18-24	2. Male	1. No Children		2. No			2. Primary	1. Single	1. Urban	1. Every Day	1. Every Day	2. No	1. More than 10	(No Response)					RDD
10	MTN	Ewe	LS5_TW_EN_EW_DB_GA	1. Continue	3. 25-35	2. Male	2. Under 5		2. No			2. Primary	1. Single	1. Urban	2. Most Days	2. Most Days	2. No	2. 6 - 10	3. 1 - 5	(No Response)				RDD
10	MTN	Twi	LS3_GA_TW_DB_EN_EW	1. Continue	2. 18-24	2. Male	1. No Children		2. No			3. Middle-JHS	1. Single	1. Urban	3. Few Days	3. Few Days	2. No	2. 6 - 10	2. 6 - 10	(No Response)				Inbound
10	Airtel	Twi	LS2_EW_EN_DB_GA_TW	1. Continue	4. 36-49	2. Male	1. No Children		1. Yes		1. 1-3 Months	4. Secondary-Vocational	1. Single	1. Urban	1. Every Day	1. Every Day	1. Yes	4. None	(No Response)					Inbound
10	Tigo	English	LS5_TW_EN_EW_DB_GA	1. Continue	3. 25-35	1. Female	2. Under 5	2. No				2. Primary	1. Single	1. Urban	2. Most Days	1. Every Day	1. Yes	1. More than 10	4. None	(No Response)				RDD
10	Vodafone	Twi	LS5_TW_EN_EW_DB_GA	1. Continue	2. 18-24	2. Male	1. No Children		2. No			4. Secondary-Vocational	1. Single	1. Urban	1. Every Day	1. Every Day	1. Yes	(No Response)						RDD
10	Airtel	English	LS2_EW_EN_DB_GA_TW	1. Continue	2. 18-24	2. Male	1. No Children		2. No			4. Secondary-Vocational	1. Single	2. Rural	3. Few Days	1. Every Day	1. Yes	(No Response)						RDD
10	Vodafone	Twi	LS5_TW_EN_EW_DB_GA	1. Continue	2. 18-24	2. Male	2. Under 5		2. No			4. Secondary-Vocational	1. Single	1. Urban	3. Few Days	3. Few Days	(No Response)							RDD
10	Vodafone	Twi	LS2_EW_EN_DB_GA_TW	1. Continue	2. 18-24	2. Male	2. Under 5		2. No			3. Middle-JHS	3. Separated-Divorced	2. Rural	2. Most Days	3. Few Days	(No Response)							RDD
10	MTN	English	LS1_EN_GA_DB_TW_EW	1. Continue	2. 18-24	2. Male	1. No Children		1. Yes		1. 1-3 Months	3. Middle-JHS	3. Separated-Divorced	2. Rural	1. Every Day	1. Every Day	(No Response)							RDD
10	MTN	English	LS4_DB_EN_TW_EW_GA	1. Continue	2. 18-24	1. Female	1. No Children	2. No				4. Secondary-Vocational	1. Single	1. Urban	1. Every Day	2. Most Days	1. Yes	4. None	(No Response)					RDD
10	Vodafone	Ewe	LS4_DB_EN_TW_EW_GA	1. Continue	2. 18-24	1. Female	2. Under 5	2. No				4. Secondary-Vocational	2. Married-Cohabiting	1. Urban	1. Every Day	1. Every Day	1. Yes	3. 1 - 5	3. 1 - 5	2. 6 - 10	1. Yes	3. 3	(No Response)	RDD
10	Airtel	English	LS5_TW_EN_EW_DB_GA	1. Continue	2. 18-24	2. Male	1. No Children		1. Yes		1. 1-3 Months	5. Tertiary and Higher	1. Single	2. Rural	2. Most Days	1. Every Day	1. Yes	1. More than 10	1. More than 10	4. None	(No Response)			RDD
10	MTN	Twi	LS1_EN_GA_DB_TW_EW	1. Continue	2. 18-24	2. Male	1. No Children		1. Yes		3. 7-9 Months	2. Primary	2. Married-Cohabiting	1. Urban	1. Every Day	1. Every Day	3. Not Sure	4. None	(No Response)					Inbound
10	Vodafone	Ewe	LS5_TW_EN_EW_DB_GA	1. Continue	3. 25-35	1. Female	2. Under 5	2. No				3. Middle-JHS	1. Single	2. Rural	2. Most Days	1. Every Day	1. Yes	2. 6 - 10	1. More than 10	(No Response)				Inbound
10	MTN	English	LS4_DB_EN_TW_EW_GA	1. Continue	2. 18-24	2. Male	1. No Children		2. No			4. Secondary-Vocational	1. Single	2. Rural	3. Few Days	2. Most Days	2. No	(No Response)						RDD
10	MTN	Ewe	LS4_DB_EN_TW_EW_GA	1. Continue	4. 36-49	1. Female	4. 18 and Over	2. No				5. Tertiary and Higher	1. Single	1. Urban	2. Most Days	4. Do Not Watch	(No Response)							RDD
10	Airtel	Dagbani	LS4_DB_EN_TW_EW_GA	1. Continue	3. 25-35	2. Male	3. 5 - 17		1. Yes		2. 4-6 Months	3. Middle-JHS	2. Married-Cohabiting	1. Urban	4. Do Not Listen	(No Response)								RDD
10	MTN	Twi	LS4_DB_EN_TW_EW_GA	1. Continue	3. 25-35	1. Female	2. Under 5	2. No				4. Secondary-Vocational	2. Married-Cohabiting	1. Urban	1. Every Day	1. Every Day	2. No	3. 1 - 5	3. 1 - 5	1. More than 10	1. Yes	1. 1	(No Response)	RDD
10	MTN	Twi	LS1_EN_GA_DB_TW_EW	1. Continue	2. 18-24	1. Female	1. No Children	2. No				2. Primary	2. Married-Cohabiting	2. Rural	4. Do Not Listen	3. Few Days	3. Not Sure	4. None	4. None	(No Response)				Inbound
10	MTN	Ewe	LS5_TW_EN_EW_DB_GA	1. Continue	5. Over 50	2. Male	1. No Children		2. No			2. Primary	1. Single	1. Urban	2. Most Days	1. Every Day	2. No	(No Response)						RDD
10	Vodafone	English	LS1_EN_GA_DB_TW_EW	1. Continue	2. 18-24	2. Male	1. No Children		2. No			4. Secondary-Vocational	1. Single	1. Urban	1. Every Day	1. Every Day	1. Yes	4. None	4. None	(No Response)				RDD
10	MTN	English	LS1_EN_GA_DB_TW_EW	1. Continue	5. Over 50	2. Male	3. 5 - 17		2. No			3. Middle-JHS	3. Separated-Divorced	2. Rural	1. Every Day	1. Every Day	3. Not Sure	(No Response)						RDD
10	MTN	Twi	LS4_DB_EN_TW_EW_GA	1. Continue	2. 18-24	2. Male	1. No Children		2. No			2. Primary	1. Single	1. Urban	4. Do Not Listen	2. Most Days	2. No	(No Response)						RDD
10	MTN	English	LS3_GA_TW_DB_EN_EW	1. Continue	4. 36-49	2. Male	1. No Children		2. No			5. Tertiary and Higher	2. Married-Cohabiting	1. Urban	3. Few Days	3. Few Days	1. Yes	2. 6 - 10	(No Response)					RDD
10	MTN	Twi	LS1_EN_GA_DB_TW_EW	1. Continue	2. 18-24	1. Female	1. No Children	2. No				4. Secondary-Vocational	1. Single	1. Urban	3. Few Days	3. Few Days	3. Not Sure	3. 1 - 5	(No Response)					RDD
10	MTN	Ewe	LS1_EN_GA_DB_TW_EW	1. Continue	4. 36-49	2. Male	1. No Children		2. No			2. Primary	2. Married-Cohabiting	1. Urban	2. Most Days	1. Every Day	2. No	4. None	(No Response)					RDD
10	MTN	Twi	LS3_GA_TW_DB_EN_EW	1. Continue	3. 25-35	2. Male	2. Under 5		2. No			3. Middle-JHS	2. Married-Cohabiting	1. Urban	1. Every Day	4. Do Not Watch	3. Not Sure	4. None	4. None	1. More than 10	2. No	2. 2	(No Response)	Inbound
10	Vodafone	English	LS4_DB_EN_TW_EW_GA	1. Continue	2. 18-24	1. Female	1. No Children	2. No				4. Secondary-Vocational	1. Single	2. Rural	4. Do Not Listen	2. Most Days	(No Response)							RDD
10	MTN	Twi	LS3_GA_TW_DB_EN_EW	1. Continue	2. 18-24	2. Male	2. Under 5		2. No			3. Middle-JHS	2. Married-Cohabiting	2. Rural	2. Most Days	(No Response)								RDD
10	Airtel	Dagbani	LS3_GA_TW_DB_EN_EW	1. Continue	4. 36-49	2. Male	2. Under 5		1. Yes		2. 4-6 Months	1. None	1. Single	1. Urban	4. Do Not Listen	4. Do Not Watch	(No Response)							RDD
10	Airtel	English	LS4_DB_EN_TW_EW_GA	1. Continue	2. 18-24	1. Female	1. No Children	2. No				2. Primary	1. Single	1. Urban	1. Every Day	1. Every Day	3. Not Sure	1. More than 10	1. More than 10	(No Response)				Inbound
10	MTN	Twi	LS2_EW_EN_DB_GA_TW	1. Continue	4. 36-49	2. Male	2. Under 5		2. No			3. Middle-JHS	2. Married-Cohabiting	2. Rural	1. Every Day	2. Most Days	1. Yes	1. More than 10	1. More than 10	(No Response)				RDD
10	MTN	Twi	LS3_GA_TW_DB_EN_EW	1. Continue	2. 18-24	1. Female	3. 5 - 17	1. Yes		1. 1-3 Months		2. Primary	2. Married-Cohabiting	1. Urban	4. Do Not Listen	2. Most Days	3. Not Sure	4. None	(No Response)					RDD
10	Vodafone	Twi	LS5_TW_EN_EW_DB_GA	1. Continue	2. 18-24	2. Male	2. Under 5		2. No			4. Secondary-Vocational	2. Married-Cohabiting	1. Urban	1. Every Day	(No Response)								RDD
10	Vodafone	Twi	LS4_DB_EN_TW_EW_GA	1. Continue	5. Over 50	2. Male	1. No Children		2. No			3. Middle-JHS	2. Married-Cohabiting	2. Rural	2. Most Days	3. Few Days	2. No	(No Response)						Inbound
10	MTN	Twi	LS4_DB_EN_TW_EW_GA	1. Continue	5. Over 50	2. Male	3. 5 - 17		2. No			3. Middle-JHS	2. Married-Cohabiting	1. Urban	1. Every Day	1. Every Day	2. No	2. 6 - 10	(No Response)					RDD
10	MTN	Twi	LS4_DB_EN_TW_EW_GA	1. Continue	2. 18-24	2. Male	1. No Children		2. No			4. Secondary-Vocational	2. Married-Cohabiting	1. Urban	4. Do Not Listen	1. Every Day	(No Response)							RDD
10	MTN	Ewe	LS2_EW_EN_DB_GA_TW	1. Continue	2. 18-24	1. Female	1. No Children	2. No				3. Middle-JHS	2. Married-Cohabiting	1. Urban	1. Every Day	1. Every Day	1. Yes	1. More than 10	(No Response)					RDD
10	Vodafone	Twi	LS4_DB_EN_TW_EW_GA	1. Continue	2. 18-24	2. Male	1. No Children		1. Yes		1. 1-3 Months	1. None	1. Single	1. Urban	3. Few Days	1. Every Day	3. Not Sure	4. None	1. More than 10	(No Response)				RDD
10	Tigo	Twi	LS3_GA_TW_DB_EN_EW	1. Continue	3. 25-35	2. Male	1. No Children		2. No			5. Tertiary and Higher	1. Single	1. Urban	3. Few Days	3. Few Days	3. Not Sure	(No Response)						RDD
10	MTN	Twi	LS4_DB_EN_TW_EW_GA	1. Continue	3. 25-35	1. Female	1. No Children	2. No				2. Primary	2. Married-Cohabiting	2. Rural	4. Do Not Listen	2. Most Days	2. No	1. More than 10	4. None	(No Response)				RDD
10	MTN	Ewe	LS5_TW_EN_EW_DB_GA	1. Continue	2. 18-24	1. Female	1. No Children	2. No				5. Tertiary and Higher	1. Single	1. Urban	4. Do Not Listen	3. Few Days	1. Yes	3. 1 - 5	3. 1 - 5	(No Response)				RDD
10	MTN	Ewe	LS5_TW_EN_EW_DB_GA	1. Continue	4. 36-49	2. Male	2. Under 5		2. No			5. Tertiary and Higher	2. Married-Cohabiting	2. Rural	2. Most Days	1. Every Day	1. Yes	1. More than 10	(No Response)					RDD
10	MTN	English	LS5_TW_EN_EW_DB_GA	1. Continue	3. 25-35	2. Male	2. Under 5		2. No			4. Secondary-Vocational	1. Single	1. Urban	1. Every Day	2. Most Days	1. Yes	(No Response)						RDD
10	MTN	English	LS5_TW_EN_EW_DB_GA	1. Continue	3. 25-35	1. Female	1. No Children	2. No				4. Secondary-Vocational	1. Single	1. Urban	4. Do Not Listen	3. Few Days	3. Not Sure	(No Response)						RDD
10	MTN	English	LS2_EW_EN_DB_GA_TW	1. Continue	3. 25-35	1. Female	3. 5 - 17	2. No				1. None	2. Married-Cohabiting	2. Rural	2. Most Days	2. Most Days	2. No	1. More than 10	(No Response)					RDD
10	Tigo	Ewe	LS3_GA_TW_DB_EN_EW	1. Continue	3. 25-35	2. Male	3. 5 - 17		1. Yes		5. Not Pregnant	2. Primary	1. Single	1. Urban	4. Do Not Listen	3. Few Days	(No Response)							RDD
10	Tigo	Twi	LS5_TW_EN_EW_DB_GA	1. Continue	4. 36-49	2. Male	3. 5 - 17		2. No			4. Secondary-Vocational	1. Single	1. Urban	2. Most Days	2. Most Days	3. Not Sure	(No Response)						RDD
10	Tigo	English	LS1_EN_GA_DB_TW_EW	1. Continue	2. 18-24	2. Male	1. No Children		2. No			3. Middle-JHS	1. Single	1. Urban	1. Every Day	2. Most Days	3. Not Sure	1. More than 10	(No Response)					RDD
10	MTN	English	LS2_EW_EN_DB_GA_TW	1. Continue	3. 25-35	2. Male	1. No Children		1. Yes		2. 4-6 Months	5. Tertiary and Higher	2. Married-Cohabiting	1. Urban	1. Every Day	(No Response)								RDD
10	Tigo	English	LS1_EN_GA_DB_TW_EW	1. Continue	3. 25-35	2. Male	1. No Children		1. Yes		1. 1-3 Months	5. Tertiary and Higher	1. Single	1. Urban	1. Every Day	1. Every Day	1. Yes	1. More than 10	1. More than 10	(No Response)				RDD
10	MTN	Twi	LS3_GA_TW_DB_EN_EW	1. Continue	2. 18-24	2. Male	1. No Children		2. No			4. Secondary-Vocational	1. Single	2. Rural	3. Few Days	1. Every Day	2. No	(No Response)						RDD
10	Vodafone	Twi	LS3_GA_TW_DB_EN_EW	1. Continue	3. 25-35	2. Male	3. 5 - 17		2. No			3. Middle-JHS	2. Married-Cohabiting	1. Urban	2. Most Days	2. Most Days	2. No	2. 6 - 10	(No Response)					RDD
10	MTN	English	LS2_EW_EN_DB_GA_TW	1. Continue	3. 25-35	2. Male	1. No Children		2. No			5. Tertiary and Higher	1. Single	1. Urban	1. Every Day	1. Every Day	1. Yes	3. 1 - 5	2. 6 - 10	(No Response)				RDD
10	MTN	Dagbani	LS5_TW_EN_EW_DB_GA	1. Continue	2. 18-24	2. Male	1. No Children		2. No			5. Tertiary and Higher	1. Single	1. Urban	1. Every Day	1. Every Day	1. Yes	2. 6 - 10	(No Response)					Inbound
10	MTN	Dagbani	LS4_DB_EN_TW_EW_GA	1. Continue	2. 18-24	2. Male	1. No Children		2. No			3. Middle-JHS	1. Single	2. Rural	2. Most Days	2. Most Days	2. No	1. More than 10	(No Response)					Inbound
10	Tigo	Twi	LS5_TW_EN_EW_DB_GA	1. Continue	3. 25-35	2. Male	2. Under 5		1. Yes		3. 7-9 Months	2. Primary	2. Married-Cohabiting	1. Urban	3. Few Days	3. Few Days	1. Yes	2. 6 - 10	(No Response)					RDD
10	MTN	English	LS1_EN_GA_DB_TW_EW	1. Continue	5. Over 50	2. Male	2. Under 5		2. No			5. Tertiary and Higher	2. Married-Cohabiting	1. Urban	3. Few Days	3. Few Days	2. No	4. None	4. None	(No Response)				RDD
10	Vodafone	Twi	LS5_TW_EN_EW_DB_GA	1. Continue	3. 25-35	2. Male	1. No Children		2. No			4. Secondary-Vocational	1. Single	2. Rural	3. Few Days	4. Do Not Watch	2. No	4. None	4. None	(No Response)				RDD
10	Vodafone	Dagbani	LS2_EW_EN_DB_GA_TW	1. Continue	2. 18-24	2. Male	2. Under 5		1. Yes		3. 7-9 Months	1. None	2. Married-Cohabiting	1. Urban	4. Do Not Listen	1. Every Day	1. Yes	3. 1 - 5	(No Response)					RDD
10	MTN	English	LS1_EN_GA_DB_TW_EW	1. Continue	3. 25-35	2. Male	1. No Children		2. No			5. Tertiary and Higher	1. Single	1. Urban	1. Every Day	2. Most Days	2. No	(No Response)						RDD
10	MTN	English	LS1_EN_GA_DB_TW_EW	1. Continue	3. 25-35	2. Male	2. Under 5		2. No			3. Middle-JHS	2. Married-Cohabiting	1. Urban	1. Every Day	3. Few Days	3. Not Sure	1. More than 10	(No Response)					RDD
10	Vodafone	Twi	LS3_GA_TW_DB_EN_EW	1. Continue	4. 36-49	2. Male	4. 18 and Over		2. No			3. Middle-JHS	2. Married-Cohabiting	1. Urban	3. Few Days	3. Few Days	2. No	4. None	(No Response)					RDD
10	MTN	Twi	LS3_GA_TW_DB_EN_EW	1. Continue	2. 18-24	1. Female	1. No Children	2. No				4. Secondary-Vocational	1. Single	1. Urban	3. Few Days	2. Most Days	2. No	(No Response)						RDD
10	Glo	English	LS5_TW_EN_EW_DB_GA	1. Continue	3. 25-35	2. Male	1. No Children		2. No			3. Middle-JHS	1. Single	2. Rural	4. Do Not Listen	4. Do Not Watch	1. Yes	4. None	4. None	(No Response)				RDD
10	MTN	Twi	LS3_GA_TW_DB_EN_EW	1. Continue	3. 25-35	2. Male	4. 18 and Over		2. No			3. Middle-JHS	1. Single	1. Urban	3. Few Days	1. Every Day	3. Not Sure	(No Response)						Inbound
10	MTN	English	LS4_DB_EN_TW_EW_GA	1. Continue	3. 25-35	1. Female	2. Under 5	2. No				5. Tertiary and Higher	2. Married-Cohabiting	2. Rural	3. Few Days	3. Few Days	(No Response)							RDD
10	MTN	Twi	LS5_TW_EN_EW_DB_GA	1. Continue	2. 18-24	2. Male	1. No Children		2. No			2. Primary	1. Single	1. Urban	3. Few Days	1. Every Day	2. No	(No Response)						RDD
10	MTN	Ewe	LS4_DB_EN_TW_EW_GA	1. Continue	2. 18-24	2. Male	1. No Children		2. No			2. Primary	2. Married-Cohabiting	2. Rural	2. Most Days	(No Response)								RDD
10	Vodafone	Twi	LS2_EW_EN_DB_GA_TW	1. Continue	4. 36-49	2. Male	1. No Children		2. No			3. Middle-JHS	2. Married-Cohabiting	1. Urban	4. Do Not Listen	1. Every Day	2. No	4. None	4. None	4. None	(No Response)			RDD
10	Tigo	Twi	LS5_TW_EN_EW_DB_GA	1. Continue	2. 18-24	2. Male	2. Under 5		1. Yes		1. 1-3 Months	1. None	1. Single	1. Urban	3. Few Days	3. Few Days	(No Response)							RDD
10	Airtel	English	LS4_DB_EN_TW_EW_GA	1. Continue	2. 18-24	2. Male	1. No Children		2. No			5. Tertiary and Higher	1. Single	1. Urban	1. Every Day	4. Do Not Watch	1. Yes	4. None	1. More than 10	1. More than 10	(No Response)			RDD
10	Vodafone	Twi	LS5_TW_EN_EW_DB_GA	1. Continue	3. 25-35	2. Male	1. No Children		2. No			5. Tertiary and Higher	1. Single	1. Urban	1. Every Day	4. Do Not Watch	1. Yes	3. 1 - 5	(No Response)					RDD
10	MTN	Twi	LS3_GA_TW_DB_EN_EW	1. Continue	3. 25-35	2. Male	1. No Children		2. No			4. Secondary-Vocational	1. Single	1. Urban	2. Most Days	1. Every Day	3. Not Sure	4. None	(No Response)					Inbound
10	MTN	Twi	LS2_EW_EN_DB_GA_TW	1. Continue	5. Over 50	2. Male	1. No Children		2. No			3. Middle-JHS	1. Single	1. Urban	4. Do Not Listen	4. Do Not Watch	1. Yes	1. More than 10	2. 6 - 10	(No Response)				Inbound
10	Vodafone	Dagbani	LS5_TW_EN_EW_DB_GA	1. Continue	3. 25-35	2. Male	1. No Children		2. No			2. Primary	1. Single	1. Urban	4. Do Not Listen	4. Do Not Watch	1. Yes	3. 1 - 5	(No Response)					Inbound
10	MTN	Twi	LS4_DB_EN_TW_EW_GA	1. Continue	5. Over 50	2. Male	2. Under 5		2. No			3. Middle-JHS	2. Married-Cohabiting	1. Urban	3. Few Days	3. Few Days	2. No	4. None	(No Response)					Inbound
10	MTN	Twi	LS4_DB_EN_TW_EW_GA	1. Continue	3. 25-35	2. Male	1. No Children		2. No			4. Secondary-Vocational	2. Married-Cohabiting	1. Urban	1. Every Day	4. Do Not Watch	(No Response)							Inbound
10	MTN	Twi	LS2_EW_EN_DB_GA_TW	1. Continue	3. 25-35	1. Female	1. No Children	2. No				1. None	2. Married-Cohabiting	2. Rural	1. Every Day	1. Every Day	1. Yes	2. 6 - 10	4. None	(No Response)				Inbound
10	Vodafone	English	LS4_DB_EN_TW_EW_GA	1. Continue	2. 18-24	1. Female	1. No Children	2. No				2. Primary	1. Single	1. Urban	2. Most Days	3. Few Days	1. Yes	2. 6 - 10	2. 6 - 10	2. 6 - 10	(No Response)			Inbound
10	Vodafone	Ewe	LS1_EN_GA_DB_TW_EW	1. Continue	2. 18-24	2. Male	1. No Children		2. No			4. Secondary-Vocational	1. Single	2. Rural	2. Most Days	4. Do Not Watch	1. Yes	4. None	1. More than 10	(No Response)				Inbound
10	MTN	English	LS3_GA_TW_DB_EN_EW	1. Continue	2. 18-24	2. Male	1. No Children		2. No			4. Secondary-Vocational	1. Single	2. Rural	4. Do Not Listen	1. Every Day	(No Response)							Inbound
10	Glo	Ewe	LS5_TW_EN_EW_DB_GA	1. Continue	2. 18-24	2. Male	1. No Children		2. No			2. Primary	2. Married-Cohabiting	2. Rural	4. Do Not Listen	2. Most Days	(No Response)							Inbound
10	MTN	English	LS3_GA_TW_DB_EN_EW	1. Continue	4. 36-49	1. Female	3. 5 - 17	2. No				5. Tertiary and Higher	2. Married-Cohabiting	1. Urban	2. Most Days	2. Most Days	2. No	2. 6 - 10	(No Response)					Inbound
10	Vodafone	Dagbani	LS5_TW_EN_EW_DB_GA	1. Continue	3. 25-35	2. Male	1. No Children		1. Yes		1. 1-3 Months	4. Secondary-Vocational	1. Single	1. Urban	1. Every Day	4. Do Not Watch	2. No	(No Response)						RDD
10	Vodafone	English	LS5_TW_EN_EW_DB_GA	1. Continue	2. 18-24	2. Male	1. No Children		2. No			4. Secondary-Vocational	1. Single	2. Rural	3. Few Days	1. Every Day	2. No	1. More than 10	4. None	(No Response)				Inbound
10	Tigo	English	LS5_TW_EN_EW_DB_GA	1. Continue	3. 25-35	2. Male	1. No Children		2. No			5. Tertiary and Higher	1. Single	1. Urban	3. Few Days	1. Every Day	2. No	(No Response)						RDD
10	MTN	English	LS1_EN_GA_DB_TW_EW	1. Continue	2. 18-24	2. Male	1. No Children		2. No			4. Secondary-Vocational	1. Single	2. Rural	1. Every Day	1. Every Day	3. Not Sure	2. 6 - 10	1. More than 10	(No Response)				RDD
10	Airtel	English	LS4_DB_EN_TW_EW_GA	1. Continue	3. 25-35	2. Male	2. Under 5		1. Yes		2. 4-6 Months	5. Tertiary and Higher	2. Married-Cohabiting	1. Urban	1. Every Day	1. Every Day	2. No	4. None	(No Response)					RDD
10	MTN	Twi	LS1_EN_GA_DB_TW_EW	1. Continue	2. 18-24	2. Male	1. No Children		2. No			4. Secondary-Vocational	1. Single	1. Urban	1. Every Day	1. Every Day	1. Yes	1. More than 10	1. More than 10	(No Response)				RDD
10	MTN	Twi	LS4_DB_EN_TW_EW_GA	1. Continue	3. 25-35	2. Male	2. Under 5		2. No			3. Middle-JHS	2. Married-Cohabiting	1. Urban	1. Every Day	1. Every Day	2. No	4. None	(No Response)					RDD
10	MTN	Ga	LS5_TW_EN_EW_DB_GA	1. Continue	2. 18-24	1. Female	3. 5 - 17	2. No				3. Middle-JHS	1. Single	1. Urban	3. Few Days	1. Every Day	2. No	4. None	4. None	(No Response)				Inbound
10	Tigo	Twi	LS4_DB_EN_TW_EW_GA	1. Continue	4. 36-49	2. Male	3. 5 - 17		2. No			5. Tertiary and Higher	2. Married-Cohabiting	1. Urban	1. Every Day	4. Do Not Watch	3. Not Sure	4. None	4. None	4. None	(No Response)			RDD
10	MTN	Twi	LS2_EW_EN_DB_GA_TW	1. Continue	2. 18-24	1. Female	1. No Children	1. Yes		1. 1-3 Months		5. Tertiary and Higher	2. Married-Cohabiting	1. Urban	3. Few Days	(No Response)								RDD
10	Vodafone	Ewe	LS1_EN_GA_DB_TW_EW	1. Continue	2. 18-24	1. Female	1. No Children	2. No				4. Secondary-Vocational	1. Single	1. Urban	2. Most Days	2. Most Days	2. No	(No Response)						RDD
10	MTN	English	LS4_DB_EN_TW_EW_GA	1. Continue	3. 25-35	2. Male	2. Under 5		2. No			5. Tertiary and Higher	2. Married-Cohabiting	2. Rural	3. Few Days	1. Every Day	1. Yes	2. 6 - 10	2. 6 - 10	2. 6 - 10	2. No	(No Response)		RDD
10	Tigo	Ga	LS1_EN_GA_DB_TW_EW	1. Continue	4. 36-49	2. Male	3. 5 - 17		2. No			2. Primary	1. Single	1. Urban	1. Every Day	1. Every Day	1. Yes	4. None	2. 6 - 10	(No Response)				Inbound
10	MTN	Twi	LS2_EW_EN_DB_GA_TW	1. Continue	2. 18-24	2. Male	2. Under 5		2. No			3. Middle-JHS	1. Single	1. Urban	1. Every Day	(No Response)								Inbound
10	Tigo	English	LS1_EN_GA_DB_TW_EW	1. Continue	2. 18-24	1. Female	1. No Children	2. No				5. Tertiary and Higher	1. Single	1. Urban	3. Few Days	4. Do Not Watch	1. Yes	1. More than 10	3. 1 - 5	(No Response)				RDD
10	Vodafone	Twi	LS3_GA_TW_DB_EN_EW	1. Continue	2. 18-24	2. Male	2. Under 5		2. No			1. None	2. Married-Cohabiting	2. Rural	1. Every Day	3. Few Days	3. Not Sure	(No Response)						RDD
10	MTN	Ga	LS1_EN_GA_DB_TW_EW	1. Continue	4. 36-49	2. Male	4. 18 and Over		2. No			3. Middle-JHS	1. Single	1. Urban	1. Every Day	3. Few Days	2. No	2. 6 - 10	4. None	(No Response)				RDD
10	MTN	Twi	LS3_GA_TW_DB_EN_EW	1. Continue	3. 25-35	2. Male	1. No Children		2. No			5. Tertiary and Higher	1. Single	1. Urban	1. Every Day	3. Few Days	3. Not Sure	(No Response)						RDD
10	MTN	Twi	LS4_DB_EN_TW_EW_GA	1. Continue	2. 18-24	2. Male	3. 5 - 17		2. No			4. Secondary-Vocational	1. Single	1. Urban	1. Every Day	(No Response)								RDD
10	Vodafone	Ewe	LS5_TW_EN_EW_DB_GA	1. Continue	3. 25-35	2. Male	3. 5 - 17		1. Yes		2. 4-6 Months	2. Primary	3. Separated-Divorced	1. Urban	2. Most Days	2. Most Days	(No Response)							RDD
10	MTN	English	LS1_EN_GA_DB_TW_EW	1. Continue	2. 18-24	2. Male	1. No Children		2. No			5. Tertiary and Higher	1. Single	1. Urban	1. Every Day	1. Every Day	1. Yes	2. 6 - 10	1. More than 10	(No Response)				RDD
10	MTN	English	LS1_EN_GA_DB_TW_EW	1. Continue	3. 25-35	2. Male	1. No Children		2. No			5. Tertiary and Higher	2. Married-Cohabiting	1. Urban	3. Few Days	2. Most Days	(No Response)							RDD
10	MTN	English	LS4_DB_EN_TW_EW_GA	1. Continue	3. 25-35	2. Male	3. 5 - 17		2. No			5. Tertiary and Higher	2. Married-Cohabiting	2. Rural	1. Every Day	1. Every Day	1. Yes	1. More than 10	1. More than 10	(No Response)				RDD
10	Airtel	Ga	LS2_EW_EN_DB_GA_TW	1. Continue	2. 18-24	2. Male	2. Under 5		2. No			1. None	2. Married-Cohabiting	1. Urban	1. Every Day	1. Every Day	1. Yes	2. 6 - 10	(No Response)					RDD
10	MTN	Dagbani	LS5_TW_EN_EW_DB_GA	1. Continue	4. 36-49	2. Male	2. Under 5		2. No			1. None	2. Married-Cohabiting	1. Urban	4. Do Not Listen	3. Few Days	3. Not Sure	4. None	(No Response)					RDD
10	Tigo	English	LS5_TW_EN_EW_DB_GA	1. Continue	3. 25-35	2. Male	1. No Children		2. No			5. Tertiary and Higher	1. Single	1. Urban	3. Few Days	2. Most Days	1. Yes	4. None	2. 6 - 10	(No Response)				RDD
10	Tigo	Ga	LS3_GA_TW_DB_EN_EW	1. Continue	2. 18-24	1. Female	2. Under 5	2. No				1. None	2. Married-Cohabiting	1. Urban	1. Every Day	3. Few Days	1. Yes	2. 6 - 10	4. None	1. More than 10	2. No	1. 1	(No Response)	RDD
10	Airtel	Twi	LS3_GA_TW_DB_EN_EW	1. Continue	3. 25-35	2. Male	2. Under 5		1. Yes		3. 7-9 Months	4. Secondary-Vocational	2. Married-Cohabiting	1. Urban	1. Every Day	3. Few Days	1. Yes	1. More than 10	(No Response)					RDD
10	Airtel	English	LS1_EN_GA_DB_TW_EW	1. Continue	2. 18-24	2. Male	1. No Children		1. Yes		1. 1-3 Months	5. Tertiary and Higher	2. Married-Cohabiting	1. Urban	1. Every Day	3. Few Days	(No Response)							RDD
10	MTN	Ewe	LS2_EW_EN_DB_GA_TW	1. Continue	2. 18-24	1. Female	1. No Children	2. No				4. Secondary-Vocational	2. Married-Cohabiting	1. Urban	3. Few Days	1. Every Day	(No Response)							RDD
10	MTN	English	LS4_DB_EN_TW_EW_GA	1. Continue	3. 25-35	1. Female	2. Under 5	1. Yes		3. 7-9 Months		5. Tertiary and Higher	1. Single	2. Rural	4. Do Not Listen	1. Every Day	1. Yes	4. None	4. None	(No Response)				RDD
10	MTN	Twi	LS2_EW_EN_DB_GA_TW	1. Continue	2. 18-24	1. Female	1. No Children	2. No				3. Middle-JHS	3. Separated-Divorced	1. Urban	1. Every Day	(No Response)								RDD
10	Tigo	English	LS1_EN_GA_DB_TW_EW	1. Continue	2. 18-24	1. Female	1. No Children	2. No				3. Middle-JHS	1. Single	1. Urban	4. Do Not Listen	1. Every Day	(No Response)							RDD
10	MTN	English	LS4_DB_EN_TW_EW_GA	1. Continue	3. 25-35	2. Male	1. No Children		2. No			4. Secondary-Vocational	1. Single	1. Urban	3. Few Days	3. Few Days	1. Yes	1. More than 10	(No Response)					RDD
10	MTN	Twi	LS2_EW_EN_DB_GA_TW	1. Continue	2. 18-24	1. Female	3. 5 - 17	1. Yes		1. 1-3 Months		3. Middle-JHS	2. Married-Cohabiting	2. Rural	3. Few Days	1. Every Day	1. Yes	2. 6 - 10	(No Response)					RDD
10	Vodafone	Ewe	LS4_DB_EN_TW_EW_GA	1. Continue	2. 18-24	2. Male	1. No Children		2. No			2. Primary	2. Married-Cohabiting	1. Urban	2. Most Days	1. Every Day	1. Yes	(No Response)						RDD
10	MTN	Twi	LS3_GA_TW_DB_EN_EW	1. Continue	2. 18-24	2. Male	1. No Children		2. No			3. Middle-JHS	1. Single	1. Urban	1. Every Day	2. Most Days	(No Response)							Inbound
10	Tigo	Ga	LS3_GA_TW_DB_EN_EW	1. Continue	2. 18-24	1. Female	1. No Children	2. No				4. Secondary-Vocational	1. Single	1. Urban	2. Most Days	1. Every Day	1. Yes	1. More than 10	1. More than 10	(No Response)				Inbound
10	Tigo	Twi	LS5_TW_EN_EW_DB_GA	1. Continue	2. 18-24	2. Male	3. 5 - 17		2. No			2. Primary	2. Married-Cohabiting	1. Urban	3. Few Days	3. Few Days	2. No	4. None	(No Response)					RDD
10	Tigo	Twi	LS5_TW_EN_EW_DB_GA	1. Continue	2. 18-24	2. Male	2. Under 5		2. No			4. Secondary-Vocational	1. Single	1. Urban	3. Few Days	3. Few Days	3. Not Sure	1. More than 10	4. None	(No Response)				RDD
10	MTN	Twi	LS5_TW_EN_EW_DB_GA	1. Continue	2. 18-24	2. Male	1. No Children		2. No			4. Secondary-Vocational	1. Single	1. Urban	4. Do Not Listen	1. Every Day	2. No	(No Response)						RDD
10	Tigo	Twi	LS5_TW_EN_EW_DB_GA	1. Continue	2. 18-24	2. Male	1. No Children		2. No			4. Secondary-Vocational	1. Single	1. Urban	1. Every Day	1. Every Day	1. Yes	(No Response)						RDD
10	Glo	Twi	LS1_EN_GA_DB_TW_EW	1. Continue	2. 18-24	2. Male	1. No Children		2. No			1. None	2. Married-Cohabiting	2. Rural	3. Few Days	3. Few Days	1. Yes	3. 1 - 5	4. None	(No Response)				RDD
10	Airtel	English	LS5_TW_EN_EW_DB_GA	1. Continue	2. 18-24	1. Female	1. No Children	2. No				1. None	1. Single	1. Urban	3. Few Days	1. Every Day	(No Response)							RDD
10	Tigo	Twi	LS5_TW_EN_EW_DB_GA	1. Continue	2. 18-24	2. Male	3. 5 - 17		2. No			3. Middle-JHS	2. Married-Cohabiting	1. Urban	3. Few Days	4. Do Not Watch	2. No	4. None	3. 1 - 5	(No Response)				RDD
10	Tigo	Twi	LS3_GA_TW_DB_EN_EW	1. Continue	2. 18-24	2. Male	1. No Children		1. Yes		1. 1-3 Months	5. Tertiary and Higher	1. Single	1. Urban	1. Every Day	1. Every Day	2. No	(No Response)						RDD
10	MTN	English	LS3_GA_TW_DB_EN_EW	1. Continue	2. 18-24	2. Male	1. No Children		2. No			4. Secondary-Vocational	1. Single	1. Urban	3. Few Days	1. Every Day	1. Yes	(No Response)						RDD
10	Vodafone	Twi	LS5_TW_EN_EW_DB_GA	1. Continue	2. 18-24	2. Male	1. No Children		2. No			3. Middle-JHS	1. Single	2. Rural	1. Every Day	(No Response)								RDD
10	MTN	English	LS2_EW_EN_DB_GA_TW	1. Continue	2. 18-24	2. Male	2. Under 5		2. No			4. Secondary-Vocational	2. Married-Cohabiting	2. Rural	2. Most Days	3. Few Days	1. Yes	4. None	(No Response)					Inbound
10	MTN	Twi	LS1_EN_GA_DB_TW_EW	1. Continue	2. 18-24	1. Female	2. Under 5	2. No				1. None	1. Single	1. Urban	1. Every Day	1. Every Day	1. Yes	(No Response)						RDD
10	MTN	Twi	LS5_TW_EN_EW_DB_GA	1. Continue	3. 25-35	2. Male	1. No Children		1. Yes		2. 4-6 Months	1. None	2. Married-Cohabiting	2. Rural	3. Few Days	4. Do Not Watch	1. Yes	2. 6 - 10	1. More than 10	(No Response)				Inbound
10	Vodafone	English	LS1_EN_GA_DB_TW_EW	1. Continue	2. 18-24	2. Male	1. No Children		2. No			4. Secondary-Vocational	1. Single	2. Rural	3. Few Days	4. Do Not Watch	3. Not Sure	4. None	4. None	(No Response)				Inbound
10	MTN	Twi	LS3_GA_TW_DB_EN_EW	1. Continue	2. 18-24	1. Female	1. No Children	2. No				3. Middle-JHS	1. Single	2. Rural	1. Every Day	3. Few Days	1. Yes	1. More than 10	4. None	4. None	(No Response)			Inbound
10	Vodafone	Twi	LS5_TW_EN_EW_DB_GA	1. Continue	2. 18-24	2. Male	1. No Children		2. No			1. None	1. Single	1. Urban	4. Do Not Listen	1. Every Day	1. Yes	2. 6 - 10	(No Response)					Inbound
10	Vodafone	Dagbani	LS4_DB_EN_TW_EW_GA	1. Continue	5. Over 50	2. Male	3. 5 - 17		2. No			2. Primary	1. Single	1. Urban	2. Most Days	(No Response)								Inbound
10	MTN	Twi	LS5_TW_EN_EW_DB_GA	1. Continue	2. 18-24	1. Female	1. No Children	2. No				2. Primary	1. Single	1. Urban	4. Do Not Listen	3. Few Days	2. No	(No Response)						RDD
10	MTN	English	LS1_EN_GA_DB_TW_EW	1. Continue	3. 25-35	2. Male	1. No Children		2. No			4. Secondary-Vocational	1. Single	1. Urban	4. Do Not Listen	3. Few Days	1. Yes	1. More than 10	1. More than 10	(No Response)				RDD
10	Vodafone	Ewe	LS2_EW_EN_DB_GA_TW	1. Continue	2. 18-24	1. Female	2. Under 5	2. No				3. Middle-JHS	2. Married-Cohabiting	1. Urban	2. Most Days	1. Every Day	(No Response)							RDD
10	MTN	Twi	LS3_GA_TW_DB_EN_EW	1. Continue	2. 18-24	2. Male	1. No Children		2. No			2. Primary	1. Single	1. Urban	3. Few Days	(No Response)								RDD
10	MTN	Ewe	LS3_GA_TW_DB_EN_EW	1. Continue	5. Over 50	1. Female	3. 5 - 17	2. No				5. Tertiary and Higher	1. Single	1. Urban	2. Most Days	2. Most Days	1. Yes	(No Response)						RDD
10	MTN	Twi	LS2_EW_EN_DB_GA_TW	1. Continue	2. 18-24	2. Male	1. No Children		2. No			4. Secondary-Vocational	1. Single	1. Urban	4. Do Not Listen	(No Response)								RDD
10	Vodafone	English	LS5_TW_EN_EW_DB_GA	1. Continue	2. 18-24	2. Male	1. No Children		2. No			3. Middle-JHS	1. Single	1. Urban	1. Every Day	1. Every Day	3. Not Sure	1. More than 10	3. 1 - 5	(No Response)				RDD
10	MTN	English	LS1_EN_GA_DB_TW_EW	1. Continue	2. 18-24	2. Male	1. No Children		2. No			4. Secondary-Vocational	1. Single	1. Urban	1. Every Day	4. Do Not Watch	1. Yes	1. More than 10	(No Response)					RDD
10	Airtel	English	LS1_EN_GA_DB_TW_EW	1. Continue	3. 25-35	2. Male	2. Under 5		1. Yes		3. 7-9 Months	1. None	2. Married-Cohabiting	2. Rural	3. Few Days	3. Few Days	2. No	2. 6 - 10	(No Response)					Inbound
10	MTN	Twi	LS3_GA_TW_DB_EN_EW	1. Continue	2. 18-24	1. Female	1. No Children	2. No				4. Secondary-Vocational	4. Widowed	1. Urban	3. Few Days	3. Few Days	1. Yes	3. 1 - 5	(No Response)					Inbound
10	Vodafone	English	LS2_EW_EN_DB_GA_TW	1. Continue	2. 18-24	1. Female	1. No Children	2. No				5. Tertiary and Higher	1. Single	1. Urban	2. Most Days	1. Every Day	1. Yes	1. More than 10	(No Response)					RDD
10	MTN	English	LS2_EW_EN_DB_GA_TW	1. Continue	4. 36-49	1. Female	3. 5 - 17	2. No				5. Tertiary and Higher	1. Single	1. Urban	3. Few Days	2. Most Days	2. No	4. None	3. 1 - 5	2. 6 - 10	(No Response)			RDD
10	MTN	Twi	LS5_TW_EN_EW_DB_GA	1. Continue	2. 18-24	2. Male	1. No Children		1. Yes		2. 4-6 Months	3. Middle-JHS	2. Married-Cohabiting	1. Urban	3. Few Days	1. Every Day	(No Response)							RDD
10	MTN	Twi	LS2_EW_EN_DB_GA_TW	1. Continue	2. 18-24	2. Male	1. No Children		2. No			4. Secondary-Vocational	1. Single	1. Urban	3. Few Days	1. Every Day	2. No	(No Response)						RDD
10	MTN	Ewe	LS4_DB_EN_TW_EW_GA	1. Continue	2. 18-24	1. Female	1. No Children	1. Yes		4. Not Sure		4. Secondary-Vocational	2. Married-Cohabiting	2. Rural	1. Every Day	(No Response)								RDD
10	Vodafone	English	LS2_EW_EN_DB_GA_TW	1. Continue	3. 25-35	2. Male	3. 5 - 17		2. No			4. Secondary-Vocational	1. Single	1. Urban	3. Few Days	3. Few Days	(No Response)							RDD
10	Vodafone	English	LS5_TW_EN_EW_DB_GA	1. Continue	2. 18-24	2. Male	1. No Children		2. No			4. Secondary-Vocational	1. Single	1. Urban	4. Do Not Listen	1. Every Day	1. Yes	2. 6 - 10	4. None	(No Response)				RDD
10	MTN	Twi	LS5_TW_EN_EW_DB_GA	1. Continue	2. 18-24	2. Male	1. No Children		2. No			2. Primary	1. Single	1. Urban	1. Every Day	1. Every Day	3. Not Sure	(No Response)						Inbound
10	Airtel	English	LS1_EN_GA_DB_TW_EW	1. Continue	3. 25-35	2. Male	2. Under 5		2. No			3. Middle-JHS	1. Single	2. Rural	4. Do Not Listen	1. Every Day	2. No	1. More than 10	(No Response)					Inbound
10	Tigo	Ewe	LS4_DB_EN_TW_EW_GA	1. Continue	2. 18-24	2. Male	2. Under 5		2. No			4. Secondary-Vocational	2. Married-Cohabiting	1. Urban	2. Most Days	2. Most Days	2. No	(No Response)						RDD
10	Vodafone	English	LS3_GA_TW_DB_EN_EW	1. Continue	3. 25-35	1. Female	3. 5 - 17	2. No				4. Secondary-Vocational	1. Single	1. Urban	3. Few Days	1. Every Day	1. Yes	1. More than 10	1. More than 10	(No Response)				RDD
10	MTN	Ga	LS4_DB_EN_TW_EW_GA	1. Continue	4. 36-49	1. Female	3. 5 - 17	2. No				4. Secondary-Vocational	2. Married-Cohabiting	1. Urban	3. Few Days	1. Every Day	1. Yes	(No Response)						Inbound
10	MTN	Twi	LS4_DB_EN_TW_EW_GA	1. Continue	5. Over 50	2. Male	1. No Children		2. No			4. Secondary-Vocational	1. Single	1. Urban	3. Few Days	1. Every Day	2. No	2. 6 - 10	(No Response)					Inbound
10	Airtel	Ewe	LS4_DB_EN_TW_EW_GA	1. Continue	3. 25-35	1. Female	2. Under 5	2. No				4. Secondary-Vocational	2. Married-Cohabiting	1. Urban	1. Every Day	1. Every Day	1. Yes	1. More than 10	(No Response)					Inbound
10	Vodafone	Twi	LS5_TW_EN_EW_DB_GA	1. Continue	2. 18-24	2. Male	1. No Children		1. Yes		2. 4-6 Months	1. None	2. Married-Cohabiting	2. Rural	1. Every Day	1. Every Day	1. Yes	1. More than 10	1. More than 10	(No Response)				RDD
10	MTN	English	LS1_EN_GA_DB_TW_EW	1. Continue	3. 25-35	2. Male	3. 5 - 17		2. No			5. Tertiary and Higher	1. Single	1. Urban	3. Few Days	1. Every Day	2. No	2. 6 - 10	(No Response)					RDD
10	Tigo	Ewe	LS2_EW_EN_DB_GA_TW	1. Continue	3. 25-35	2. Male	2. Under 5		2. No			2. Primary	2. Married-Cohabiting	1. Urban	1. Every Day	1. Every Day	1. Yes	1. More than 10	1. More than 10	3. 1 - 5	(No Response)			RDD
10	MTN	Twi	LS4_DB_EN_TW_EW_GA	1. Continue	2. 18-24	1. Female	1. No Children	2. No				4. Secondary-Vocational	1. Single	1. Urban	3. Few Days	3. Few Days	2. No	3. 1 - 5	1. More than 10	(No Response)				RDD
10	Vodafone	Twi	LS2_EW_EN_DB_GA_TW	1. Continue	2. 18-24	2. Male	1. No Children		2. No			4. Secondary-Vocational	1. Single	1. Urban	3. Few Days	4. Do Not Watch	(No Response)							RDD
10	MTN	Twi	LS1_EN_GA_DB_TW_EW	1. Continue	3. 25-35	1. Female	3. 5 - 17	2. No				5. Tertiary and Higher	2. Married-Cohabiting	1. Urban	1. Every Day	1. Every Day	2. No	(No Response)						RDD
10	Vodafone	Dagbani	LS4_DB_EN_TW_EW_GA	1. Continue	2. 18-24	2. Male	2. Under 5		2. No			4. Secondary-Vocational	2. Married-Cohabiting	1. Urban	4. Do Not Listen	2. Most Days	2. No	4. None	3. 1 - 5	2. 6 - 10	2. No	(No Response)		RDD
10	MTN	Ewe	LS3_GA_TW_DB_EN_EW	1. Continue	5. Over 50	2. Male	3. 5 - 17		2. No			5. Tertiary and Higher	2. Married-Cohabiting	1. Urban	1. Every Day	1. Every Day	(No Response)							RDD
10	Vodafone	English	LS4_DB_EN_TW_EW_GA	1. Continue	3. 25-35	2. Male	3. 5 - 17		2. No			5. Tertiary and Higher	2. Married-Cohabiting	2. Rural	1. Every Day	1. Every Day	1. Yes	1. More than 10	(No Response)					RDD
10	MTN	English	LS1_EN_GA_DB_TW_EW	1. Continue	2. 18-24	2. Male	1. No Children		2. No			4. Secondary-Vocational	1. Single	2. Rural	4. Do Not Listen	(No Response)								RDD
10	Vodafone	Ewe	LS1_EN_GA_DB_TW_EW	1. Continue	3. 25-35	1. Female	2. Under 5	2. No				3. Middle-JHS	1. Single	2. Rural	2. Most Days	1. Every Day	1. Yes	(No Response)						RDD
10	MTN	Ga	LS2_EW_EN_DB_GA_TW	1. Continue	2. 18-24	2. Male	3. 5 - 17		2. No			4. Secondary-Vocational	2. Married-Cohabiting	1. Urban	2. Most Days	2. Most Days	2. No	(No Response)						RDD
10	Vodafone	Ewe	LS2_EW_EN_DB_GA_TW	1. Continue	3. 25-35	2. Male	2. Under 5		2. No			5. Tertiary and Higher	2. Married-Cohabiting	1. Urban	1. Every Day	2. Most Days	2. No	3. 1 - 5	(No Response)					RDD
10	MTN	Twi	LS4_DB_EN_TW_EW_GA	1. Continue	2. 18-24	1. Female	4. 18 and Over	2. No				4. Secondary-Vocational	2. Married-Cohabiting	1. Urban	4. Do Not Listen	1. Every Day	2. No	4. None	(No Response)					RDD
10	MTN	Twi	LS1_EN_GA_DB_TW_EW	1. Continue	2. 18-24	2. Male	2. Under 5		2. No			2. Primary	1. Single	2. Rural	4. Do Not Listen	3. Few Days	2. No	4. None	4. None	(No Response)				RDD
10	MTN	Twi	LS4_DB_EN_TW_EW_GA	1. Continue	2. 18-24	2. Male	2. Under 5		1. Yes		3. 7-9 Months	1. None	2. Married-Cohabiting	1. Urban	1. Every Day	(No Response)								Inbound
10	Airtel	English	LS1_EN_GA_DB_TW_EW	1. Continue	2. 18-24	2. Male	1. No Children		2. No			1. None	1. Single	1. Urban	1. Every Day	1. Every Day	(No Response)							Inbound
10	MTN	Twi	LS5_TW_EN_EW_DB_GA	1. Continue	2. 18-24	2. Male	2. Under 5		1. Yes		1. 1-3 Months	5. Tertiary and Higher	2. Married-Cohabiting	1. Urban	1. Every Day	(No Response)								Inbound
10	Vodafone	Twi	LS2_EW_EN_DB_GA_TW	1. Continue	2. 18-24	2. Male	1. No Children		2. No			4. Secondary-Vocational	1. Single	1. Urban	1. Every Day	1. Every Day	(No Response)							Inbound
10	MTN	English	LS3_GA_TW_DB_EN_EW	1. Continue	2. 18-24	2. Male	1. No Children		2. No			3. Middle-JHS	1. Single	1. Urban	3. Few Days	2. Most Days	2. No	3. 1 - 5	2. 6 - 10	(No Response)				Inbound
10	MTN	Twi	LS4_DB_EN_TW_EW_GA	1. Continue	2. 18-24	2. Male	2. Under 5		2. No			2. Primary	2. Married-Cohabiting	1. Urban	1. Every Day	1. Every Day	(No Response)							Inbound
10	MTN	Twi	LS5_TW_EN_EW_DB_GA	1. Continue	5. Over 50	2. Male	1. No Children		2. No			3. Middle-JHS	1. Single	1. Urban	4. Do Not Listen	4. Do Not Watch	(No Response)							Inbound
10	MTN	English	LS3_GA_TW_DB_EN_EW	1. Continue	4. 36-49	2. Male	1. No Children		2. No			5. Tertiary and Higher	1. Single	1. Urban	4. Do Not Listen	4. Do Not Watch	1. Yes	(No Response)						Inbound
10	MTN	English	LS1_EN_GA_DB_TW_EW	1. Continue	2. 18-24	1. Female	1. No Children	2. No				4. Secondary-Vocational	1. Single	2. Rural	3. Few Days	1. Every Day	1. Yes	1. More than 10	4. None	3. 1 - 5	(No Response)			Inbound
10	MTN	English	LS1_EN_GA_DB_TW_EW	1. Continue	4. 36-49	2. Male	2. Under 5		2. No			5. Tertiary and Higher	2. Married-Cohabiting	2. Rural	3. Few Days	3. Few Days	(No Response)							Inbound
10	MTN	Twi	LS5_TW_EN_EW_DB_GA	1. Continue	5. Over 50	2. Male	4. 18 and Over		1. Yes		1. 1-3 Months	1. None	1. Single	1. Urban	1. Every Day	1. Every Day	1. Yes	(No Response)						Inbound
10	MTN	English	LS4_DB_EN_TW_EW_GA	1. Continue	2. 18-24	2. Male	1. No Children		2. No			4. Secondary-Vocational	1. Single	2. Rural	2. Most Days	1. Every Day	(No Response)							Inbound
10	MTN	Twi	LS1_EN_GA_DB_TW_EW	1. Continue	2. 18-24	2. Male	3. 5 - 17		2. No			4. Secondary-Vocational	2. Married-Cohabiting	1. Urban	1. Every Day	(No Response)								RDD
10	Airtel	English	LS4_DB_EN_TW_EW_GA	1. Continue	2. 18-24	2. Male	1. No Children		2. No			4. Secondary-Vocational	1. Single	1. Urban	3. Few Days	3. Few Days	2. No	4. None	(No Response)					Inbound
10	MTN	Twi	LS3_GA_TW_DB_EN_EW	1. Continue	3. 25-35	2. Male	3. 5 - 17		2. No			4. Secondary-Vocational	2. Married-Cohabiting	1. Urban	3. Few Days	4. Do Not Watch	2. No	3. 1 - 5	4. None	(No Response)				RDD
10	Tigo	English	LS2_EW_EN_DB_GA_TW	1. Continue	3. 25-35	2. Male	1. No Children		2. No			5. Tertiary and Higher	1. Single	1. Urban	1. Every Day	4. Do Not Watch	1. Yes	3. 1 - 5	(No Response)					RDD
10	MTN	English	LS4_DB_EN_TW_EW_GA	1. Continue	3. 25-35	1. Female	1. No Children	2. No				5. Tertiary and Higher	1. Single	1. Urban	4. Do Not Listen	1. Every Day	(No Response)							RDD
10	Vodafone	Ewe	LS5_TW_EN_EW_DB_GA	1. Continue	2. 18-24	1. Female	2. Under 5	1. Yes		5. Not Pregnant		1. None	2. Married-Cohabiting	1. Urban	1. Every Day	1. Every Day	1. Yes	2. 6 - 10	(No Response)					RDD
10	Tigo	Twi	LS3_GA_TW_DB_EN_EW	1. Continue	2. 18-24	2. Male	3. 5 - 17		2. No			2. Primary	2. Married-Cohabiting	1. Urban	1. Every Day	2. Most Days	(No Response)							RDD
10	Airtel	English	LS4_DB_EN_TW_EW_GA	1. Continue	2. 18-24	1. Female	1. No Children	2. No				2. Primary	1. Single	1. Urban	2. Most Days	1. Every Day	1. Yes	(No Response)						Inbound
10	Vodafone	Twi	LS5_TW_EN_EW_DB_GA	1. Continue	2. 18-24	2. Male	1. No Children		2. No			5. Tertiary and Higher	1. Single	1. Urban	3. Few Days	3. Few Days	(No Response)							Inbound
10	MTN	Twi	LS2_EW_EN_DB_GA_TW	1. Continue	2. 18-24	1. Female	1. No Children	2. No				2. Primary	1. Single	2. Rural	2. Most Days	2. Most Days	3. Not Sure	4. None	3. 1 - 5	2. 6 - 10	(No Response)			Inbound
10	MTN	Twi	LS3_GA_TW_DB_EN_EW	1. Continue	3. 25-35	1. Female	1. No Children	2. No				5. Tertiary and Higher	1. Single	1. Urban	3. Few Days	3. Few Days	1. Yes	4. None	3. 1 - 5	3. 1 - 5	(No Response)			RDD
10	MTN	Ewe	LS2_EW_EN_DB_GA_TW	1. Continue	2. 18-24	1. Female	1. No Children	2. No				4. Secondary-Vocational	2. Married-Cohabiting	1. Urban	4. Do Not Listen	3. Few Days	1. Yes	(No Response)						RDD
10	Vodafone	English	LS5_TW_EN_EW_DB_GA	1. Continue	2. 18-24	1. Female	1. No Children	2. No				4. Secondary-Vocational	1. Single	1. Urban	4. Do Not Listen	1. Every Day	1. Yes	(No Response)						RDD
10	MTN	Twi	LS3_GA_TW_DB_EN_EW	1. Continue	2. 18-24	2. Male	2. Under 5		2. No			2. Primary	2. Married-Cohabiting	1. Urban	4. Do Not Listen	(No Response)								RDD
10	Tigo	English	LS2_EW_EN_DB_GA_TW	1. Continue	3. 25-35	2. Male	1. No Children		2. No			5. Tertiary and Higher	2. Married-Cohabiting	1. Urban	4. Do Not Listen	1. Every Day	2. No	1. More than 10	4. None	(No Response)				RDD
10	MTN	Ewe	LS1_EN_GA_DB_TW_EW	1. Continue	3. 25-35	2. Male	1. No Children		2. No			3. Middle-JHS	2. Married-Cohabiting	2. Rural	1. Every Day	(No Response)								RDD
10	Tigo	Twi	LS3_GA_TW_DB_EN_EW	1. Continue	2. 18-24	2. Male	1. No Children		2. No			5. Tertiary and Higher	1. Single	1. Urban	1. Every Day	3. Few Days	1. Yes	(No Response)						RDD
10	MTN	Twi	LS4_DB_EN_TW_EW_GA	1. Continue	2. 18-24	1. Female	2. Under 5	2. No				2. Primary	1. Single	1. Urban	1. Every Day	1. Every Day	3. Not Sure	4. None	4. None	(No Response)				RDD
10	MTN	English	LS5_TW_EN_EW_DB_GA	1. Continue	2. 18-24	2. Male	1. No Children		2. No			3. Middle-JHS	1. Single	2. Rural	3. Few Days	4. Do Not Watch	1. Yes	(No Response)						RDD
10	MTN	Dagbani	LS2_EW_EN_DB_GA_TW	1. Continue	5. Over 50	2. Male	1. No Children		2. No			1. None	1. Single	2. Rural	3. Few Days	1. Every Day	1. Yes	1. More than 10	(No Response)					RDD
10	MTN	Twi	LS2_EW_EN_DB_GA_TW	1. Continue	2. 18-24	2. Male	1. No Children		2. No			2. Primary	3. Separated-Divorced	2. Rural	3. Few Days	(No Response)								RDD
10	MTN	English	LS2_EW_EN_DB_GA_TW	1. Continue	3. 25-35	2. Male	2. Under 5		2. No			5. Tertiary and Higher	1. Single	1. Urban	3. Few Days	3. Few Days	2. No	(No Response)						RDD
10	MTN	Dagbani	LS4_DB_EN_TW_EW_GA	1. Continue	2. 18-24	2. Male	1. No Children		2. No			3. Middle-JHS	2. Married-Cohabiting	1. Urban	4. Do Not Listen	3. Few Days	2. No	(No Response)						RDD
10	MTN	English	LS2_EW_EN_DB_GA_TW	1. Continue	3. 25-35	1. Female	1. No Children	2. No				5. Tertiary and Higher	1. Single	2. Rural	3. Few Days	3. Few Days	1. Yes	(No Response)						RDD
10	MTN	Twi	LS5_TW_EN_EW_DB_GA	1. Continue	2. 18-24	2. Male	1. No Children		2. No			4. Secondary-Vocational	1. Single	2. Rural	2. Most Days	2. Most Days	2. No	2. 6 - 10	2. 6 - 10	(No Response)				RDD
10	Airtel	English	LS4_DB_EN_TW_EW_GA	1. Continue	2. 18-24	1. Female	1. No Children	2. No				4. Secondary-Vocational	1. Single	1. Urban	2. Most Days	4. Do Not Watch	(No Response)							Inbound
10	Vodafone	Twi	LS5_TW_EN_EW_DB_GA	1. Continue	2. 18-24	1. Female	4. 18 and Over	2. No				2. Primary	2. Married-Cohabiting	2. Rural	3. Few Days	2. Most Days	1. Yes	2. 6 - 10	(No Response)					Inbound
10	Airtel	Twi	LS4_DB_EN_TW_EW_GA	1. Continue	2. 18-24	2. Male	1. No Children		2. No			4. Secondary-Vocational	1. Single	1. Urban	3. Few Days	1. Every Day	1. Yes	3. 1 - 5	4. None	(No Response)				Inbound
10	MTN	English	LS4_DB_EN_TW_EW_GA	1. Continue	5. Over 50	1. Female	4. 18 and Over	2. No				3. Middle-JHS	2. Married-Cohabiting	1. Urban	1. Every Day	1. Every Day	1. Yes	(No Response)						Inbound
10	MTN	Twi	LS4_DB_EN_TW_EW_GA	1. Continue	2. 18-24	2. Male	2. Under 5		2. No			2. Primary	1. Single	2. Rural	1. Every Day	1. Every Day	1. Yes	2. 6 - 10	2. 6 - 10	(No Response)				Inbound
10	Tigo	English	LS2_EW_EN_DB_GA_TW	1. Continue	3. 25-35	2. Male	2. Under 5		2. No			4. Secondary-Vocational	2. Married-Cohabiting	1. Urban	3. Few Days	3. Few Days	1. Yes	(No Response)						RDD
10	Airtel	Twi	LS3_GA_TW_DB_EN_EW	1. Continue	2. 18-24	1. Female	1. No Children	2. No				3. Middle-JHS	2. Married-Cohabiting	1. Urban	4. Do Not Listen	2. Most Days	3. Not Sure	4. None	4. None	(No Response)				RDD
10	MTN	Twi	LS3_GA_TW_DB_EN_EW	1. Continue	2. 18-24	1. Female	1. No Children	2. No				4. Secondary-Vocational	2. Married-Cohabiting	1. Urban	2. Most Days	3. Few Days	1. Yes	3. 1 - 5	(No Response)					RDD
10	MTN	Twi	LS5_TW_EN_EW_DB_GA	1. Continue	2. 18-24	1. Female	1. No Children	1. Yes		1. 1-3 Months		5. Tertiary and Higher	1. Single	2. Rural	3. Few Days	3. Few Days	1. Yes	4. None	4. None	(No Response)				RDD
10	Vodafone	Twi	LS3_GA_TW_DB_EN_EW	1. Continue	3. 25-35	1. Female	1. No Children	2. No				4. Secondary-Vocational	2. Married-Cohabiting	1. Urban	2. Most Days	1. Every Day	1. Yes	(No Response)						RDD
10	Airtel	English	LS1_EN_GA_DB_TW_EW	1. Continue	2. 18-24	2. Male	1. No Children		2. No			1. None	1. Single	1. Urban	4. Do Not Listen	4. Do Not Watch	(No Response)							RDD
10	MTN	English	LS1_EN_GA_DB_TW_EW	1. Continue	2. 18-24	2. Male	1. No Children		2. No			4. Secondary-Vocational	1. Single	2. Rural	1. Every Day	2. Most Days	1. Yes	(No Response)						Inbound
10	MTN	English	LS5_TW_EN_EW_DB_GA	1. Continue	2. 18-24	1. Female	1. No Children	2. No				4. Secondary-Vocational	1. Single	1. Urban	1. Every Day	1. Every Day	3. Not Sure	1. More than 10	(No Response)					Inbound
10	MTN	Twi	LS4_DB_EN_TW_EW_GA	1. Continue	2. 18-24	2. Male	1. No Children		2. No			4. Secondary-Vocational	1. Single	1. Urban	1. Every Day	2. Most Days	3. Not Sure	3. 1 - 5	4. None	(No Response)				Inbound
10	Tigo	English	LS1_EN_GA_DB_TW_EW	1. Continue	3. 25-35	2. Male	3. 5 - 17		2. No			3. Middle-JHS	4. Widowed	2. Rural	3. Few Days	3. Few Days	3. Not Sure	(No Response)						Inbound
10	MTN	Twi	LS3_GA_TW_DB_EN_EW	1. Continue	2. 18-24	2. Male	3. 5 - 17		2. No			3. Middle-JHS	2. Married-Cohabiting	1. Urban	4. Do Not Listen	1. Every Day	3. Not Sure	2. 6 - 10	(No Response)					RDD
10	MTN	Twi	LS1_EN_GA_DB_TW_EW	1. Continue	3. 25-35	1. Female	1. No Children	2. No				5. Tertiary and Higher	1. Single	1. Urban	3. Few Days	(No Response)								RDD
10	MTN	Twi	LS4_DB_EN_TW_EW_GA	1. Continue	2. 18-24	2. Male	2. Under 5		2. No			5. Tertiary and Higher	2. Married-Cohabiting	1. Urban	3. Few Days	1. Every Day	2. No	4. None	(No Response)					RDD
10	MTN	English	LS5_TW_EN_EW_DB_GA	1. Continue	5. Over 50	1. Female	1. No Children	2. No				2. Primary	2. Married-Cohabiting	2. Rural	1. Every Day	2. Most Days	1. Yes	1. More than 10	(No Response)					Inbound
10	MTN	English	LS4_DB_EN_TW_EW_GA	1. Continue	2. 18-24	2. Male	2. Under 5		1. Yes		1. 1-3 Months	1. None	1. Single	2. Rural	3. Few Days	3. Few Days	1. Yes	1. More than 10	(No Response)					Inbound
10	Vodafone	Ewe	LS4_DB_EN_TW_EW_GA	1. Continue	3. 25-35	1. Female	2. Under 5	2. No				2. Primary	2. Married-Cohabiting	2. Rural	4. Do Not Listen	4. Do Not Watch	3. Not Sure	4. None	4. None	3. 1 - 5	(No Response)			Inbound
10	Tigo	Ga	LS3_GA_TW_DB_EN_EW	1. Continue	5. Over 50	2. Male	2. Under 5		2. No			5. Tertiary and Higher	2. Married-Cohabiting	1. Urban	2. Most Days	4. Do Not Watch	2. No	(No Response)						RDD
10	Tigo	English	LS5_TW_EN_EW_DB_GA	1. Continue	2. 18-24	2. Male	1. No Children		2. No			2. Primary	1. Single	1. Urban	1. Every Day	2. Most Days	1. Yes	(No Response)						Inbound
10	MTN	Twi	LS2_EW_EN_DB_GA_TW	1. Continue	5. Over 50	2. Male	2. Under 5		2. No			5. Tertiary and Higher	2. Married-Cohabiting	1. Urban	3. Few Days	3. Few Days	3. Not Sure	(No Response)						RDD
10	MTN	Ewe	LS2_EW_EN_DB_GA_TW	1. Continue	4. 36-49	1. Female	2. Under 5	2. No				1. None	2. Married-Cohabiting	2. Rural	2. Most Days	2. Most Days	1. Yes	2. 6 - 10	3. 1 - 5	(No Response)				RDD
10	Vodafone	Twi	LS3_GA_TW_DB_EN_EW	1. Continue	3. 25-35	2. Male	2. Under 5		2. No			2. Primary	1. Single	1. Urban	3. Few Days	(No Response)								RDD
10	MTN	Twi	LS5_TW_EN_EW_DB_GA	1. Continue	2. 18-24	1. Female	1. No Children	2. No				3. Middle-JHS	1. Single	1. Urban	3. Few Days	1. Every Day	2. No	(No Response)						RDD
10	Vodafone	Twi	LS5_TW_EN_EW_DB_GA	1. Continue	2. 18-24	2. Male	1. No Children		2. No			4. Secondary-Vocational	1. Single	1. Urban	1. Every Day	3. Few Days	2. No	(No Response)						RDD
10	MTN	English	LS3_GA_TW_DB_EN_EW	1. Continue	3. 25-35	2. Male	2. Under 5		2. No			5. Tertiary and Higher	2. Married-Cohabiting	2. Rural	4. Do Not Listen	4. Do Not Watch	2. No	(No Response)						RDD
10	Vodafone	Ewe	LS1_EN_GA_DB_TW_EW	1. Continue	2. 18-24	2. Male	3. 5 - 17		2. No			1. None	1. Single	1. Urban	3. Few Days	2. Most Days	2. No	(No Response)						Inbound
10	Vodafone	Twi	LS3_GA_TW_DB_EN_EW	1. Continue	2. 18-24	1. Female	1. No Children	2. No				4. Secondary-Vocational	1. Single	1. Urban	3. Few Days	3. Few Days	(No Response)							Inbound
10	MTN	Twi	LS2_EW_EN_DB_GA_TW	1. Continue	3. 25-35	1. Female	3. 5 - 17	2. No				5. Tertiary and Higher	2. Married-Cohabiting	1. Urban	1. Every Day	1. Every Day	1. Yes	1. More than 10	1. More than 10	(No Response)				RDD
10	Vodafone	Twi	LS1_EN_GA_DB_TW_EW	1. Continue	3. 25-35	1. Female	1. No Children	2. No				1. None	2. Married-Cohabiting	1. Urban	1. Every Day	1. Every Day	(No Response)							Inbound
10	MTN	English	LS4_DB_EN_TW_EW_GA	1. Continue	4. 36-49	2. Male	2. Under 5		1. Yes		1. 1-3 Months	5. Tertiary and Higher	2. Married-Cohabiting	1. Urban	2. Most Days	2. Most Days	3. Not Sure	(No Response)						Inbound
10	MTN	Twi	LS4_DB_EN_TW_EW_GA	1. Continue	4. 36-49	2. Male	2. Under 5		2. No			4. Secondary-Vocational	2. Married-Cohabiting	1. Urban	1. Every Day	3. Few Days	2. No	4. None	(No Response)					RDD
10	MTN	Twi	LS3_GA_TW_DB_EN_EW	1. Continue	2. 18-24	2. Male	1. No Children		2. No			3. Middle-JHS	1. Single	2. Rural	4. Do Not Listen	4. Do Not Watch	2. No	(No Response)						RDD
10	MTN	Twi	LS5_TW_EN_EW_DB_GA	1. Continue	2. 18-24	1. Female	2. Under 5	2. No				3. Middle-JHS	2. Married-Cohabiting	1. Urban	1. Every Day	1. Every Day	(No Response)							RDD
10	Airtel	English	LS1_EN_GA_DB_TW_EW	1. Continue	2. 18-24	2. Male	2. Under 5		2. No			3. Middle-JHS	2. Married-Cohabiting	2. Rural	1. Every Day	1. Every Day	(No Response)							RDD
10	MTN	English	LS1_EN_GA_DB_TW_EW	1. Continue	3. 25-35	2. Male	2. Under 5		2. No			4. Secondary-Vocational	2. Married-Cohabiting	1. Urban	3. Few Days	1. Every Day	1. Yes	2. 6 - 10	(No Response)					RDD
10	Vodafone	Twi	LS3_GA_TW_DB_EN_EW	1. Continue	2. 18-24	1. Female	2. Under 5	2. No				1. None	2. Married-Cohabiting	1. Urban	1. Every Day	1. Every Day	2. No	2. 6 - 10	2. 6 - 10	1. More than 10	(No Response)			Inbound
10	MTN	Twi	LS1_EN_GA_DB_TW_EW	1. Continue	3. 25-35	2. Male	2. Under 5		2. No			4. Secondary-Vocational	2. Married-Cohabiting	1. Urban	3. Few Days	4. Do Not Watch	2. No	4. None	4. None	(No Response)				Inbound
10	Tigo	Twi	LS1_EN_GA_DB_TW_EW	1. Continue	2. 18-24	2. Male	3. 5 - 17		2. No			1. None	1. Single	1. Urban	1. Every Day	(No Response)								Inbound
10	MTN	Ga	LS3_GA_TW_DB_EN_EW	1. Continue	5. Over 50	1. Female	1. No Children	2. No				5. Tertiary and Higher	2. Married-Cohabiting	1. Urban	1. Every Day	1. Every Day	1. Yes	4. None	4. None	4. None	(No Response)			Inbound
10	Airtel	Twi	LS5_TW_EN_EW_DB_GA	1. Continue	2. 18-24	2. Male	1. No Children		2. No			3. Middle-JHS	1. Single	1. Urban	3. Few Days	3. Few Days	(No Response)							Inbound
10	Vodafone	Twi	LS1_EN_GA_DB_TW_EW	1. Continue	3. 25-35	2. Male	1. No Children		2. No			4. Secondary-Vocational	2. Married-Cohabiting	1. Urban	2. Most Days	4. Do Not Watch	(No Response)							RDD
10	MTN	Ewe	LS5_TW_EN_EW_DB_GA	1. Continue	2. 18-24	1. Female	1. No Children	2. No				4. Secondary-Vocational	1. Single	1. Urban	2. Most Days	1. Every Day	1. Yes	2. 6 - 10	(No Response)					RDD
10	MTN	Ga	LS5_TW_EN_EW_DB_GA	1. Continue	2. 18-24	2. Male	1. No Children		2. No			1. None	2. Married-Cohabiting	2. Rural	2. Most Days	2. Most Days	1. Yes	(No Response)						RDD
10	MTN	Twi	LS2_EW_EN_DB_GA_TW	1. Continue	2. 18-24	2. Male	4. 18 and Over		1. Yes		2. 4-6 Months	3. Middle-JHS	2. Married-Cohabiting	1. Urban	3. Few Days	3. Few Days	1. Yes	1. More than 10	(No Response)					RDD
10	MTN	Twi	LS3_GA_TW_DB_EN_EW	1. Continue	2. 18-24	2. Male	1. No Children		2. No			4. Secondary-Vocational	1. Single	1. Urban	4. Do Not Listen	1. Every Day	1. Yes	4. None	(No Response)					RDD
10	Tigo	English	LS4_DB_EN_TW_EW_GA	1. Continue	4. 36-49	2. Male	3. 5 - 17		2. No			5. Tertiary and Higher	2. Married-Cohabiting	1. Urban	2. Most Days	2. Most Days	(No Response)							RDD
10	MTN	Twi	LS3_GA_TW_DB_EN_EW	1. Continue	3. 25-35	2. Male	1. No Children		2. No			3. Middle-JHS	1. Single	1. Urban	4. Do Not Listen	(No Response)								RDD
10	MTN	Dagbani	LS3_GA_TW_DB_EN_EW	1. Continue	2. 18-24	2. Male	3. 5 - 17		2. No			1. None	1. Single	1. Urban	4. Do Not Listen	3. Few Days	1. Yes	4. None	4. None	(No Response)				RDD
10	Glo	Twi	LS1_EN_GA_DB_TW_EW	1. Continue	3. 25-35	2. Male	2. Under 5		1. Yes		1. 1-3 Months	2. Primary	2. Married-Cohabiting	1. Urban	3. Few Days	3. Few Days	(No Response)							RDD
10	MTN	Twi	LS3_GA_TW_DB_EN_EW	1. Continue	2. 18-24	2. Male	1. No Children		2. No			4. Secondary-Vocational	1. Single	1. Urban	4. Do Not Listen	4. Do Not Watch	1. Yes	(No Response)						RDD
10	Airtel	Twi	LS4_DB_EN_TW_EW_GA	1. Continue	5. Over 50	2. Male	4. 18 and Over		2. No			3. Middle-JHS	2. Married-Cohabiting	2. Rural	1. Every Day	4. Do Not Watch	(No Response)							RDD
10	MTN	Twi	LS3_GA_TW_DB_EN_EW	1. Continue	2. 18-24	1. Female	2. Under 5	2. No				5. Tertiary and Higher	2. Married-Cohabiting	1. Urban	1. Every Day	1. Every Day	1. Yes	2. 6 - 10	(No Response)					RDD
10	Vodafone	English	LS2_EW_EN_DB_GA_TW	1. Continue	2. 18-24	2. Male	1. No Children		2. No			3. Middle-JHS	1. Single	1. Urban	4. Do Not Listen	(No Response)								RDD
10	Tigo	Twi	LS3_GA_TW_DB_EN_EW	1. Continue	2. 18-24	2. Male	1. No Children		2. No			2. Primary	1. Single	1. Urban	3. Few Days	3. Few Days	1. Yes	4. None	2. 6 - 10	(No Response)				RDD
10	Airtel	Twi	LS3_GA_TW_DB_EN_EW	1. Continue	2. 18-24	2. Male	4. 18 and Over		2. No			1. None	1. Single	2. Rural	1. Every Day	1. Every Day	2. No	2. 6 - 10	1. More than 10	(No Response)				RDD
10	MTN	Ga	LS5_TW_EN_EW_DB_GA	1. Continue	5. Over 50	2. Male	2. Under 5		2. No			5. Tertiary and Higher	2. Married-Cohabiting	1. Urban	1. Every Day	3. Few Days	3. Not Sure	(No Response)						RDD
10	MTN	Twi	LS2_EW_EN_DB_GA_TW	1. Continue	3. 25-35	2. Male	1. No Children		2. No			4. Secondary-Vocational	4. Widowed	1. Urban	1. Every Day	1. Every Day	2. No	3. 1 - 5	(No Response)					RDD
10	Tigo	Twi	LS1_EN_GA_DB_TW_EW	1. Continue	2. 18-24	2. Male	2. Under 5		2. No			4. Secondary-Vocational	2. Married-Cohabiting	1. Urban	3. Few Days	3. Few Days	(No Response)							RDD
10	Vodafone	English	LS4_DB_EN_TW_EW_GA	1. Continue	2. 18-24	2. Male	2. Under 5		1. Yes		2. 4-6 Months	4. Secondary-Vocational	2. Married-Cohabiting	2. Rural	3. Few Days	1. Every Day	(No Response)							Inbound
10	MTN	Twi	LS1_EN_GA_DB_TW_EW	1. Continue	2. 18-24	2. Male	1. No Children		2. No			2. Primary	2. Married-Cohabiting	1. Urban	3. Few Days	4. Do Not Watch	2. No	4. None	1. More than 10	(No Response)				Inbound
10	Airtel	Twi	LS1_EN_GA_DB_TW_EW	1. Continue	4. 36-49	2. Male	2. Under 5		2. No			3. Middle-JHS	2. Married-Cohabiting	2. Rural	2. Most Days	3. Few Days	3. Not Sure	3. 1 - 5	(No Response)					RDD
10	MTN	Twi	LS4_DB_EN_TW_EW_GA	1. Continue	2. 18-24	1. Female	1. No Children	2. No				4. Secondary-Vocational	1. Single	1. Urban	1. Every Day	2. Most Days	1. Yes	4. None	4. None	(No Response)				RDD
10	Tigo	Twi	LS3_GA_TW_DB_EN_EW	1. Continue	2. 18-24	1. Female	3. 5 - 17	2. No				1. None	1. Single	1. Urban	2. Most Days	1. Every Day	1. Yes	(No Response)						RDD
10	MTN	English	LS3_GA_TW_DB_EN_EW	1. Continue	2. 18-24	2. Male	1. No Children		2. No			3. Middle-JHS	1. Single	2. Rural	1. Every Day	1. Every Day	1. Yes	2. 6 - 10	1. More than 10	(No Response)				RDD
10	Airtel	Ewe	LS3_GA_TW_DB_EN_EW	1. Continue	2. 18-24	1. Female	1. No Children	2. No				5. Tertiary and Higher	1. Single	1. Urban	4. Do Not Listen	1. Every Day	3. Not Sure	3. 1 - 5	4. None	(No Response)				RDD
10	Tigo	English	LS2_EW_EN_DB_GA_TW	1. Continue	2. 18-24	1. Female	1. No Children	1. Yes		1. 1-3 Months		4. Secondary-Vocational	1. Single	1. Urban	1. Every Day	1. Every Day	1. Yes	1. More than 10	(No Response)					RDD
10	Glo	Twi	LS4_DB_EN_TW_EW_GA	1. Continue	3. 25-35	2. Male	3. 5 - 17		2. No			2. Primary	1. Single	1. Urban	2. Most Days	1. Every Day	1. Yes	(No Response)						RDD
10	MTN	English	LS2_EW_EN_DB_GA_TW	1. Continue	2. 18-24	1. Female	1. No Children	1. Yes		1. 1-3 Months		4. Secondary-Vocational	1. Single	1. Urban	1. Every Day	1. Every Day	(No Response)							RDD
10	Vodafone	English	LS5_TW_EN_EW_DB_GA	1. Continue	3. 25-35	1. Female	2. Under 5	2. No				4. Secondary-Vocational	2. Married-Cohabiting	2. Rural	1. Every Day	1. Every Day	1. Yes	3. 1 - 5	4. None	4. None	(No Response)			RDD
10	Vodafone	Twi	LS2_EW_EN_DB_GA_TW	1. Continue	2. 18-24	1. Female	4. 18 and Over	1. Yes		3. 7-9 Months		1. None	1. Single	1. Urban	1. Every Day	1. Every Day	3. Not Sure	3. 1 - 5	(No Response)					RDD
10	Vodafone	English	LS1_EN_GA_DB_TW_EW	1. Continue	2. 18-24	1. Female	1. No Children	2. No				5. Tertiary and Higher	1. Single	1. Urban	4. Do Not Listen	1. Every Day	1. Yes	1. More than 10	3. 1 - 5	(No Response)				Inbound
10	Vodafone	Ewe	LS5_TW_EN_EW_DB_GA	1. Continue	4. 36-49	2. Male	2. Under 5		2. No			3. Middle-JHS	2. Married-Cohabiting	1. Urban	1. Every Day	4. Do Not Watch	3. Not Sure	(No Response)						RDD
10	Vodafone	English	LS1_EN_GA_DB_TW_EW	1. Continue	5. Over 50	2. Male	4. 18 and Over		2. No			5. Tertiary and Higher	2. Married-Cohabiting	1. Urban	4. Do Not Listen	2. Most Days	2. No	(No Response)						RDD
10	Vodafone	Twi	LS4_DB_EN_TW_EW_GA	1. Continue	4. 36-49	1. Female	1. No Children	2. No				3. Middle-JHS	2. Married-Cohabiting	1. Urban	1. Every Day	1. Every Day	1. Yes	(No Response)						Inbound
10	Airtel	Twi	LS2_EW_EN_DB_GA_TW	1. Continue	2. 18-24	1. Female	2. Under 5	2. No				5. Tertiary and Higher	2. Married-Cohabiting	1. Urban	1. Every Day	1. Every Day	1. Yes	(No Response)						RDD
10	Airtel	Twi	LS5_TW_EN_EW_DB_GA	1. Continue	2. 18-24	2. Male	1. No Children		2. No			2. Primary	2. Married-Cohabiting	1. Urban	3. Few Days	3. Few Days	3. Not Sure	(No Response)						RDD
10	Tigo	English	LS2_EW_EN_DB_GA_TW	1. Continue	3. 25-35	2. Male	2. Under 5		2. No			4. Secondary-Vocational	2. Married-Cohabiting	1. Urban	3. Few Days	1. Every Day	3. Not Sure	4. None	4. None	(No Response)				RDD
10	Airtel	English	LS3_GA_TW_DB_EN_EW	1. Continue	4. 36-49	1. Female	3. 5 - 17	2. No				5. Tertiary and Higher	2. Married-Cohabiting	1. Urban	1. Every Day	1. Every Day	2. No	(No Response)						RDD
10	Tigo	Twi	LS1_EN_GA_DB_TW_EW	1. Continue	3. 25-35	1. Female	2. Under 5	1. Yes		5. Not Pregnant		3. Middle-JHS	1. Single	1. Urban	4. Do Not Listen	4. Do Not Watch	3. Not Sure	(No Response)						RDD
10	Vodafone	Twi	LS2_EW_EN_DB_GA_TW	1. Continue	2. 18-24	1. Female	1. No Children	2. No				4. Secondary-Vocational	1. Single	1. Urban	4. Do Not Listen	1. Every Day	1. Yes	(No Response)						RDD
10	Vodafone	Ga	LS4_DB_EN_TW_EW_GA	1. Continue	5. Over 50	1. Female	3. 5 - 17	2. No				4. Secondary-Vocational	2. Married-Cohabiting	1. Urban	1. Every Day	3. Few Days	2. No	3. 1 - 5	4. None	(No Response)				RDD
10	Vodafone	Twi	LS5_TW_EN_EW_DB_GA	1. Continue	2. 18-24	1. Female	1. No Children	2. No				4. Secondary-Vocational	2. Married-Cohabiting	1. Urban	1. Every Day	1. Every Day	(No Response)							RDD
10	Vodafone	English	LS4_DB_EN_TW_EW_GA	1. Continue	3. 25-35	2. Male	1. No Children		2. No			5. Tertiary and Higher	2. Married-Cohabiting	1. Urban	4. Do Not Listen	1. Every Day	(No Response)							RDD
10	Tigo	Ga	LS3_GA_TW_DB_EN_EW	1. Continue	4. 36-49	2. Male	2. Under 5		1. Yes		2. 4-6 Months	4. Secondary-Vocational	1. Single	1. Urban	2. Most Days	2. Most Days	1. Yes	2. 6 - 10	(No Response)					RDD
10	Tigo	Twi	LS5_TW_EN_EW_DB_GA	1. Continue	3. 25-35	2. Male	1. No Children		2. No			3. Middle-JHS	1. Single	1. Urban	3. Few Days	3. Few Days	3. Not Sure	(No Response)						RDD
10	Airtel	English	LS3_GA_TW_DB_EN_EW	1. Continue	3. 25-35	2. Male	1. No Children		2. No			2. Primary	1. Single	1. Urban	3. Few Days	(No Response)								Inbound
10	Vodafone	Twi	LS2_EW_EN_DB_GA_TW	1. Continue	2. 18-24	2. Male	1. No Children		2. No			2. Primary	1. Single	1. Urban	1. Every Day	2. Most Days	(No Response)							RDD
10	Tigo	Twi	LS5_TW_EN_EW_DB_GA	1. Continue	2. 18-24	2. Male	1. No Children		2. No			1. None	2. Married-Cohabiting	1. Urban	1. Every Day	4. Do Not Watch	2. No	4. None	(No Response)					RDD
10	Airtel	Twi	LS4_DB_EN_TW_EW_GA	1. Continue	2. 18-24	2. Male	2. Under 5		2. No			3. Middle-JHS	3. Separated-Divorced	2. Rural	4. Do Not Listen	3. Few Days	3. Not Sure	(No Response)						RDD
10	MTN	Twi	LS3_GA_TW_DB_EN_EW	1. Continue	3. 25-35	2. Male	1. No Children		2. No			5. Tertiary and Higher	2. Married-Cohabiting	1. Urban	1. Every Day	1. Every Day	3. Not Sure	4. None	(No Response)					Inbound
10	Airtel	Twi	LS5_TW_EN_EW_DB_GA	1. Continue	3. 25-35	1. Female	1. No Children	1. Yes		1. 1-3 Months		1. None	1. Single	1. Urban	1. Every Day	1. Every Day	(No Response)							Inbound
10	Tigo	English	LS1_EN_GA_DB_TW_EW	1. Continue	3. 25-35	2. Male	1. No Children		2. No			3. Middle-JHS	2. Married-Cohabiting	2. Rural	4. Do Not Listen	1. Every Day	(No Response)							RDD
10	MTN	English	LS1_EN_GA_DB_TW_EW	1. Continue	2. 18-24	2. Male	1. No Children		2. No			4. Secondary-Vocational	1. Single	2. Rural	1. Every Day	3. Few Days	1. Yes	(No Response)						RDD
10	MTN	Twi	LS5_TW_EN_EW_DB_GA	1. Continue	2. 18-24	1. Female	1. No Children	1. Yes		2. 4-6 Months		3. Middle-JHS	2. Married-Cohabiting	1. Urban	3. Few Days	1. Every Day	(No Response)							RDD
10	MTN	Twi	LS5_TW_EN_EW_DB_GA	1. Continue	3. 25-35	1. Female	1. No Children	1. Yes		5. Not Pregnant		5. Tertiary and Higher	1. Single	1. Urban	3. Few Days	(No Response)								RDD
10	MTN	Twi	LS4_DB_EN_TW_EW_GA	1. Continue	2. 18-24	2. Male	1. No Children		2. No			2. Primary	3. Separated-Divorced	2. Rural	3. Few Days	2. Most Days	2. No	4. None	(No Response)					RDD
10	MTN	English	LS3_GA_TW_DB_EN_EW	1. Continue	2. 18-24	2. Male	1. No Children		2. No			5. Tertiary and Higher	1. Single	1. Urban	4. Do Not Listen	4. Do Not Watch	(No Response)							RDD
10	MTN	Twi	LS4_DB_EN_TW_EW_GA	1. Continue	4. 36-49	2. Male	1. No Children		2. No			3. Middle-JHS	1. Single	1. Urban	1. Every Day	1. Every Day	1. Yes	3. 1 - 5	2. 6 - 10	(No Response)				RDD
10	MTN	Twi	LS1_EN_GA_DB_TW_EW	1. Continue	3. 25-35	1. Female	1. No Children	2. No				4. Secondary-Vocational	2. Married-Cohabiting	1. Urban	3. Few Days	3. Few Days	3. Not Sure	(No Response)						RDD
10	Tigo	Ga	LS3_GA_TW_DB_EN_EW	1. Continue	3. 25-35	1. Female	1. No Children	2. No				5. Tertiary and Higher	1. Single	1. Urban	3. Few Days	1. Every Day	1. Yes	(No Response)						RDD
10	MTN	English	LS1_EN_GA_DB_TW_EW	1. Continue	2. 18-24	1. Female	2. Under 5	2. No				2. Primary	2. Married-Cohabiting	1. Urban	1. Every Day	4. Do Not Watch	1. Yes	4. None	1. More than 10	(No Response)				RDD
10	MTN	Twi	LS5_TW_EN_EW_DB_GA	1. Continue	5. Over 50	2. Male	3. 5 - 17		2. No			5. Tertiary and Higher	2. Married-Cohabiting	1. Urban	1. Every Day	1. Every Day	1. Yes	1. More than 10	1. More than 10	(No Response)				RDD
10	Glo	English	LS4_DB_EN_TW_EW_GA	1. Continue	3. 25-35	2. Male	2. Under 5		2. No			1. None	1. Single	2. Rural	3. Few Days	4. Do Not Watch	3. Not Sure	4. None	(No Response)					RDD
10	MTN	Twi	LS5_TW_EN_EW_DB_GA	1. Continue	4. 36-49	1. Female	2. Under 5	2. No				1. None	1. Single	1. Urban	4. Do Not Listen	(No Response)								RDD
10	Tigo	Ewe	LS5_TW_EN_EW_DB_GA	1. Continue	3. 25-35	2. Male	2. Under 5		2. No			4. Secondary-Vocational	2. Married-Cohabiting	1. Urban	1. Every Day	1. Every Day	2. No	(No Response)						RDD
10	MTN	Twi	LS3_GA_TW_DB_EN_EW	1. Continue	3. 25-35	2. Male	2. Under 5		2. No			3. Middle-JHS	2. Married-Cohabiting	1. Urban	3. Few Days	2. Most Days	2. No	(No Response)						RDD
10	MTN	English	LS2_EW_EN_DB_GA_TW	1. Continue	3. 25-35	1. Female	2. Under 5	2. No				5. Tertiary and Higher	2. Married-Cohabiting	1. Urban	3. Few Days	1. Every Day	1. Yes	1. More than 10	2. 6 - 10	(No Response)				Inbound
10	MTN	Twi	LS5_TW_EN_EW_DB_GA	1. Continue	3. 25-35	1. Female	1. No Children	1. Yes		3. 7-9 Months		5. Tertiary and Higher	2. Married-Cohabiting	1. Urban	3. Few Days	3. Few Days	3. Not Sure	4. None	(No Response)					RDD
10	MTN	Twi	LS3_GA_TW_DB_EN_EW	1. Continue	2. 18-24	1. Female	1. No Children	2. No				4. Secondary-Vocational	1. Single	1. Urban	2. Most Days	2. Most Days	1. Yes	(No Response)						RDD
10	Tigo	Twi	LS3_GA_TW_DB_EN_EW	1. Continue	2. 18-24	1. Female	1. No Children	1. Yes		2. 4-6 Months		2. Primary	2. Married-Cohabiting	1. Urban	1. Every Day	1. Every Day	(No Response)							RDD
10	Vodafone	Twi	LS3_GA_TW_DB_EN_EW	1. Continue	2. 18-24	1. Female	1. No Children	1. Yes		1. 1-3 Months		5. Tertiary and Higher	2. Married-Cohabiting	1. Urban	3. Few Days	(No Response)								RDD
10	MTN	English	LS1_EN_GA_DB_TW_EW	1. Continue	2. 18-24	2. Male	1. No Children		2. No			3. Middle-JHS	4. Widowed	1. Urban	1. Every Day	3. Few Days	(No Response)							RDD
10	Tigo	Twi	LS3_GA_TW_DB_EN_EW	1. Continue	5. Over 50	2. Male	1. No Children		2. No			1. None	1. Single	2. Rural	1. Every Day	3. Few Days	(No Response)							RDD
10	Vodafone	Twi	LS3_GA_TW_DB_EN_EW	1. Continue	3. 25-35	1. Female	1. No Children	1. Yes		1. 1-3 Months		1. None	2. Married-Cohabiting	2. Rural	2. Most Days	2. Most Days	2. No	2. 6 - 10	2. 6 - 10	(No Response)				RDD
10	Tigo	Ewe	LS4_DB_EN_TW_EW_GA	1. Continue	2. 18-24	1. Female	3. 5 - 17	2. No				1. None	2. Married-Cohabiting	1. Urban	4. Do Not Listen	4. Do Not Watch	(No Response)							RDD
10	Airtel	Twi	LS1_EN_GA_DB_TW_EW	1. Continue	2. 18-24	2. Male	2. Under 5		2. No			4. Secondary-Vocational	2. Married-Cohabiting	2. Rural	4. Do Not Listen	(No Response)								RDD
10	Tigo	English	LS2_EW_EN_DB_GA_TW	1. Continue	2. 18-24	2. Male	1. No Children		2. No			4. Secondary-Vocational	1. Single	2. Rural	4. Do Not Listen	3. Few Days	1. Yes	2. 6 - 10	(No Response)					RDD
10	Vodafone	English	LS2_EW_EN_DB_GA_TW	1. Continue	2. 18-24	2. Male	1. No Children		2. No			1. None	1. Single	1. Urban	1. Every Day	1. Every Day	1. Yes	1. More than 10	1. More than 10	(No Response)				RDD
10	Vodafone	Dagbani	LS5_TW_EN_EW_DB_GA	1. Continue	3. 25-35	2. Male	3. 5 - 17		2. No			1. None	2. Married-Cohabiting	1. Urban	4. Do Not Listen	4. Do Not Watch	3. Not Sure	4. None	(No Response)					RDD
10	Vodafone	English	LS1_EN_GA_DB_TW_EW	1. Continue	4. 36-49	2. Male	2. Under 5		2. No			5. Tertiary and Higher	2. Married-Cohabiting	2. Rural	3. Few Days	1. Every Day	2. No	4. None	4. None	(No Response)				RDD
10	Vodafone	Ewe	LS2_EW_EN_DB_GA_TW	1. Continue	2. 18-24	2. Male	1. No Children		1. Yes		1. 1-3 Months	4. Secondary-Vocational	2. Married-Cohabiting	1. Urban	2. Most Days	2. Most Days	2. No	(No Response)						Inbound
10	MTN	English	LS3_GA_TW_DB_EN_EW	1. Continue	2. 18-24	1. Female	1. No Children	2. No				4. Secondary-Vocational	1. Single	1. Urban	3. Few Days	3. Few Days	2. No	3. 1 - 5	(No Response)					Inbound
10	Vodafone	Twi	LS5_TW_EN_EW_DB_GA	1. Continue	2. 18-24	2. Male	2. Under 5		2. No			2. Primary	2. Married-Cohabiting	2. Rural	1. Every Day	1. Every Day	3. Not Sure	4. None	(No Response)					Inbound
10	Vodafone	English	LS5_TW_EN_EW_DB_GA	1. Continue	4. 36-49	2. Male	2. Under 5		1. Yes		2. 4-6 Months	2. Primary	2. Married-Cohabiting	2. Rural	2. Most Days	2. Most Days	(No Response)							Inbound
10	MTN	Ewe	LS5_TW_EN_EW_DB_GA	1. Continue	2. 18-24	2. Male	2. Under 5		2. No			2. Primary	2. Married-Cohabiting	2. Rural	3. Few Days	2. Most Days	3. Not Sure	1. More than 10	1. More than 10	(No Response)				RDD
10	MTN	Twi	LS3_GA_TW_DB_EN_EW	1. Continue	3. 25-35	2. Male	1. No Children		1. Yes		5. Not Pregnant	1. None	1. Single	1. Urban	4. Do Not Listen	3. Few Days	3. Not Sure	4. None	(No Response)					RDD
10	Airtel	English	LS4_DB_EN_TW_EW_GA	1. Continue	2. 18-24	1. Female	1. No Children	2. No				4. Secondary-Vocational	1. Single	1. Urban	3. Few Days	3. Few Days	3. Not Sure	4. None	(No Response)					RDD
10	Vodafone	Twi	LS4_DB_EN_TW_EW_GA	1. Continue	3. 25-35	2. Male	1. No Children		2. No			4. Secondary-Vocational	1. Single	1. Urban	4. Do Not Listen	2. Most Days	2. No	4. None	4. None	(No Response)				RDD
10	MTN	Twi	LS4_DB_EN_TW_EW_GA	1. Continue	4. 36-49	1. Female	3. 5 - 17	2. No				1. None	1. Single	1. Urban	1. Every Day	1. Every Day	2. No	(No Response)						RDD
10	MTN	English	LS2_EW_EN_DB_GA_TW	1. Continue	3. 25-35	1. Female	1. No Children	2. No				1. None	1. Single	2. Rural	3. Few Days	(No Response)								Inbound
10	Tigo	Twi	LS5_TW_EN_EW_DB_GA	1. Continue	5. Over 50	2. Male	1. No Children		2. No			4. Secondary-Vocational	1. Single	1. Urban	3. Few Days	3. Few Days	2. No	4. None	4. None	(No Response)				RDD
10	Vodafone	Twi	LS1_EN_GA_DB_TW_EW	1. Continue	2. 18-24	1. Female	1. No Children	2. No				3. Middle-JHS	1. Single	1. Urban	4. Do Not Listen	4. Do Not Watch	1. Yes	4. None	4. None	(No Response)				RDD
10	MTN	Twi	LS1_EN_GA_DB_TW_EW	1. Continue	3. 25-35	2. Male	2. Under 5		2. No			4. Secondary-Vocational	1. Single	1. Urban	2. Most Days	4. Do Not Watch	3. Not Sure	(No Response)						RDD
10	Vodafone	Twi	LS1_EN_GA_DB_TW_EW	1. Continue	5. Over 50	2. Male	3. 5 - 17		2. No			5. Tertiary and Higher	2. Married-Cohabiting	2. Rural	2. Most Days	4. Do Not Watch	2. No	1. More than 10	4. None	(No Response)				RDD
10	Airtel	English	LS4_DB_EN_TW_EW_GA	1. Continue	3. 25-35	1. Female	3. 5 - 17	2. No				5. Tertiary and Higher	3. Separated-Divorced	1. Urban	1. Every Day	4. Do Not Watch	2. No	(No Response)						RDD
10	Airtel	English	LS5_TW_EN_EW_DB_GA	1. Continue	4. 36-49	1. Female	2. Under 5	2. No				5. Tertiary and Higher	3. Separated-Divorced	1. Urban	3. Few Days	3. Few Days	3. Not Sure	1. More than 10	1. More than 10	(No Response)				RDD
10	MTN	English	LS2_EW_EN_DB_GA_TW	1. Continue	3. 25-35	2. Male	1. No Children		2. No			3. Middle-JHS	1. Single	2. Rural	3. Few Days	3. Few Days	1. Yes	3. 1 - 5	4. None	(No Response)				RDD
10	Airtel	English	LS5_TW_EN_EW_DB_GA	1. Continue	3. 25-35	2. Male	3. 5 - 17		2. No			3. Middle-JHS	2. Married-Cohabiting	1. Urban	3. Few Days	3. Few Days	(No Response)							RDD
10	MTN	Twi	LS4_DB_EN_TW_EW_GA	1. Continue	2. 18-24	2. Male	1. No Children		2. No			5. Tertiary and Higher	1. Single	1. Urban	2. Most Days	1. Every Day	1. Yes	1. More than 10	(No Response)					RDD
10	MTN	Ewe	LS2_EW_EN_DB_GA_TW	1. Continue	5. Over 50	2. Male	4. 18 and Over		2. No			3. Middle-JHS	2. Married-Cohabiting	1. Urban	3. Few Days	2. Most Days	1. Yes	4. None	(No Response)					RDD
10	MTN	Twi	LS4_DB_EN_TW_EW_GA	1. Continue	3. 25-35	2. Male	1. No Children		2. No			4. Secondary-Vocational	1. Single	1. Urban	3. Few Days	3. Few Days	3. Not Sure	(No Response)						RDD
10	Airtel	Twi	LS2_EW_EN_DB_GA_TW	1. Continue	3. 25-35	2. Male	1. No Children		2. No			4. Secondary-Vocational	1. Single	1. Urban	4. Do Not Listen	4. Do Not Watch	2. No	(No Response)						RDD
10	Tigo	Twi	LS1_EN_GA_DB_TW_EW	1. Continue	3. 25-35	2. Male	2. Under 5		2. No			1. None	2. Married-Cohabiting	2. Rural	3. Few Days	3. Few Days	2. No	3. 1 - 5	4. None	(No Response)				RDD
10	MTN	English	LS2_EW_EN_DB_GA_TW	1. Continue	3. 25-35	1. Female	1. No Children	2. No				4. Secondary-Vocational	1. Single	1. Urban	2. Most Days	(No Response)								RDD
10	MTN	Ewe	LS4_DB_EN_TW_EW_GA	1. Continue	3. 25-35	1. Female	1. No Children	2. No				5. Tertiary and Higher	1. Single	1. Urban	2. Most Days	1. Every Day	1. Yes	(No Response)						RDD
10	MTN	English	LS3_GA_TW_DB_EN_EW	1. Continue	2. 18-24	1. Female	2. Under 5	2. No				5. Tertiary and Higher	1. Single	2. Rural	4. Do Not Listen	4. Do Not Watch	2. No	4. None	4. None	(No Response)				RDD
10	MTN	Twi	LS1_EN_GA_DB_TW_EW	1. Continue	2. 18-24	2. Male	1. No Children		1. Yes		2. 4-6 Months	2. Primary	2. Married-Cohabiting	1. Urban	1. Every Day	4. Do Not Watch	2. No	(No Response)						RDD
10	Airtel	Ewe	LS2_EW_EN_DB_GA_TW	1. Continue	2. 18-24	1. Female	1. No Children	2. No				1. None	1. Single	1. Urban	2. Most Days	1. Every Day	2. No	1. More than 10	(No Response)					Inbound
10	Vodafone	English	LS4_DB_EN_TW_EW_GA	1. Continue	4. 36-49	2. Male	2. Under 5		2. No			5. Tertiary and Higher	2. Married-Cohabiting	1. Urban	1. Every Day	2. Most Days	(No Response)							Inbound
10	MTN	Twi	LS3_GA_TW_DB_EN_EW	1. Continue	2. 18-24	2. Male	2. Under 5		2. No			4. Secondary-Vocational	2. Married-Cohabiting	1. Urban	1. Every Day	1. Every Day	2. No	1. More than 10	1. More than 10	1. More than 10	1. Yes	1. 1	(No Response)	RDD
10	Tigo	Ewe	LS1_EN_GA_DB_TW_EW	1. Continue	3. 25-35	2. Male	1. No Children		2. No			5. Tertiary and Higher	1. Single	1. Urban	2. Most Days	2. Most Days	1. Yes	(No Response)						RDD
10	MTN	Twi	LS5_TW_EN_EW_DB_GA	1. Continue	2. 18-24	1. Female	1. No Children	2. No				3. Middle-JHS	1. Single	1. Urban	4. Do Not Listen	4. Do Not Watch	1. Yes	1. More than 10	(No Response)					RDD
10	MTN	Twi	LS5_TW_EN_EW_DB_GA	1. Continue	2. 18-24	2. Male	1. No Children		2. No			4. Secondary-Vocational	1. Single	1. Urban	3. Few Days	1. Every Day	1. Yes	(No Response)						RDD
10	Vodafone	English	LS1_EN_GA_DB_TW_EW	1. Continue	2. 18-24	2. Male	1. No Children		2. No			1. None	2. Married-Cohabiting	2. Rural	2. Most Days	2. Most Days	2. No	(No Response)						RDD
10	Tigo	English	LS1_EN_GA_DB_TW_EW	1. Continue	3. 25-35	2. Male	1. No Children		2. No			5. Tertiary and Higher	1. Single	1. Urban	4. Do Not Listen	4. Do Not Watch	(No Response)							RDD
10	MTN	Twi	LS2_EW_EN_DB_GA_TW	1. Continue	2. 18-24	2. Male	2. Under 5		2. No			3. Middle-JHS	1. Single	1. Urban	3. Few Days	3. Few Days	2. No	4. None	3. 1 - 5	(No Response)				RDD
10	MTN	Twi	LS1_EN_GA_DB_TW_EW	1. Continue	3. 25-35	2. Male	1. No Children		2. No			3. Middle-JHS	1. Single	1. Urban	1. Every Day	1. Every Day	2. No	4. None	4. None	(No Response)				RDD
10	MTN	English	LS1_EN_GA_DB_TW_EW	1. Continue	3. 25-35	2. Male	2. Under 5		2. No			5. Tertiary and Higher	2. Married-Cohabiting	2. Rural	3. Few Days	1. Every Day	1. Yes	(No Response)						RDD
10	Vodafone	Twi	LS1_EN_GA_DB_TW_EW	1. Continue	3. 25-35	2. Male	1. No Children		1. Yes		2. 4-6 Months	1. None	1. Single	2. Rural	1. Every Day	1. Every Day	2. No	(No Response)						RDD
10	Tigo	Twi	LS5_TW_EN_EW_DB_GA	1. Continue	4. 36-49	2. Male	3. 5 - 17		2. No			3. Middle-JHS	1. Single	1. Urban	1. Every Day	1. Every Day	2. No	4. None	4. None	(No Response)				RDD
10	MTN	Ewe	LS3_GA_TW_DB_EN_EW	1. Continue	3. 25-35	2. Male	1. No Children		2. No			3. Middle-JHS	2. Married-Cohabiting	1. Urban	2. Most Days	2. Most Days	1. Yes	3. 1 - 5	(No Response)					RDD
10	Vodafone	English	LS4_DB_EN_TW_EW_GA	1. Continue	2. 18-24	1. Female	4. 18 and Over	2. No				4. Secondary-Vocational	2. Married-Cohabiting	1. Urban	4. Do Not Listen	3. Few Days	1. Yes	3. 1 - 5	2. 6 - 10	(No Response)				RDD
10	Airtel	Ewe	LS2_EW_EN_DB_GA_TW	1. Continue	2. 18-24	2. Male	2. Under 5		2. No			3. Middle-JHS	2. Married-Cohabiting	1. Urban	2. Most Days	2. Most Days	1. Yes	(No Response)						RDD
10	MTN	Twi	LS5_TW_EN_EW_DB_GA	1. Continue	4. 36-49	1. Female	3. 5 - 17	2. No				5. Tertiary and Higher	2. Married-Cohabiting	1. Urban	4. Do Not Listen	(No Response)								RDD
10	MTN	Ewe	LS2_EW_EN_DB_GA_TW	1. Continue	4. 36-49	2. Male	4. 18 and Over		2. No			5. Tertiary and Higher	1. Single	1. Urban	3. Few Days	1. Every Day	(No Response)							RDD
10	Tigo	Ewe	LS2_EW_EN_DB_GA_TW	1. Continue	4. 36-49	2. Male	3. 5 - 17		1. Yes		5. Not Pregnant	3. Middle-JHS	2. Married-Cohabiting	1. Urban	2. Most Days	2. Most Days	1. Yes	2. 6 - 10	2. 6 - 10	(No Response)				RDD
10	Vodafone	Twi	LS3_GA_TW_DB_EN_EW	1. Continue	2. 18-24	2. Male	2. Under 5		1. Yes		2. 4-6 Months	2. Primary	2. Married-Cohabiting	1. Urban	1. Every Day	4. Do Not Watch	3. Not Sure	4. None	(No Response)					RDD
10	MTN	English	LS1_EN_GA_DB_TW_EW	1. Continue	3. 25-35	2. Male	2. Under 5		2. No			4. Secondary-Vocational	2. Married-Cohabiting	1. Urban	1. Every Day	1. Every Day	2. No	3. 1 - 5	2. 6 - 10	3. 1 - 5	(No Response)			Inbound
10	MTN	Twi	LS1_EN_GA_DB_TW_EW	1. Continue	4. 36-49	2. Male	3. 5 - 17		2. No			4. Secondary-Vocational	2. Married-Cohabiting	2. Rural	1. Every Day	4. Do Not Watch	1. Yes	4. None	4. None	(No Response)				RDD
10	Tigo	Twi	LS1_EN_GA_DB_TW_EW	1. Continue	2. 18-24	2. Male	2. Under 5		2. No			3. Middle-JHS	2. Married-Cohabiting	1. Urban	1. Every Day	1. Every Day	2. No	4. None	(No Response)					RDD
10	MTN	Ewe	LS4_DB_EN_TW_EW_GA	1. Continue	2. 18-24	1. Female	1. No Children	2. No				3. Middle-JHS	2. Married-Cohabiting	1. Urban	4. Do Not Listen	1. Every Day	2. No	(No Response)						RDD
10	MTN	Ewe	LS1_EN_GA_DB_TW_EW	1. Continue	3. 25-35	2. Male	1. No Children		1. Yes		1. 1-3 Months	5. Tertiary and Higher	1. Single	1. Urban	1. Every Day	1. Every Day	(No Response)							RDD
10	Vodafone	Twi	LS3_GA_TW_DB_EN_EW	1. Continue	2. 18-24	2. Male	1. No Children		2. No			4. Secondary-Vocational	2. Married-Cohabiting	2. Rural	3. Few Days	3. Few Days	1. Yes	(No Response)						RDD
10	Vodafone	Twi	LS4_DB_EN_TW_EW_GA	1. Continue	2. 18-24	2. Male	1. No Children		2. No			4. Secondary-Vocational	1. Single	1. Urban	3. Few Days	2. Most Days	1. Yes	2. 6 - 10	2. 6 - 10	(No Response)				RDD
10	MTN	Twi	LS3_GA_TW_DB_EN_EW	1. Continue	2. 18-24	2. Male	1. No Children		2. No			4. Secondary-Vocational	1. Single	1. Urban	4. Do Not Listen	1. Every Day	1. Yes	4. None	4. None	(No Response)				RDD
10	MTN	Twi	LS3_GA_TW_DB_EN_EW	1. Continue	2. 18-24	1. Female	1. No Children	1. Yes		5. Not Pregnant		5. Tertiary and Higher	1. Single	1. Urban	1. Every Day	1. Every Day	2. No	(No Response)						RDD
10	MTN	Twi	LS2_EW_EN_DB_GA_TW	1. Continue	2. 18-24	2. Male	1. No Children		2. No			4. Secondary-Vocational	1. Single	1. Urban	3. Few Days	1. Every Day	(No Response)							Inbound
10	MTN	English	LS5_TW_EN_EW_DB_GA	1. Continue	3. 25-35	2. Male	2. Under 5		2. No			5. Tertiary and Higher	2. Married-Cohabiting	2. Rural	2. Most Days	4. Do Not Watch	2. No	4. None	(No Response)					RDD
10	MTN	Twi	LS2_EW_EN_DB_GA_TW	1. Continue	2. 18-24	2. Male	1. No Children		2. No			5. Tertiary and Higher	1. Single	1. Urban	4. Do Not Listen	4. Do Not Watch	(No Response)							RDD
10	Vodafone	Twi	LS3_GA_TW_DB_EN_EW	1. Continue	4. 36-49	1. Female	1. No Children	2. No				5. Tertiary and Higher	1. Single	1. Urban	2. Most Days	3. Few Days	2. No	2. 6 - 10	3. 1 - 5	2. 6 - 10	(No Response)			RDD
10	Vodafone	Ewe	LS3_GA_TW_DB_EN_EW	1. Continue	3. 25-35	2. Male	1. No Children		2. No			5. Tertiary and Higher	1. Single	1. Urban	2. Most Days	1. Every Day	(No Response)							RDD
10	MTN	Dagbani	LS4_DB_EN_TW_EW_GA	1. Continue	2. 18-24	2. Male	1. No Children		2. No			4. Secondary-Vocational	2. Married-Cohabiting	2. Rural	1. Every Day	1. Every Day	1. Yes	(No Response)						RDD
10	Vodafone	Twi	LS3_GA_TW_DB_EN_EW	1. Continue	2. 18-24	1. Female	3. 5 - 17	2. No				3. Middle-JHS	1. Single	1. Urban	1. Every Day	1. Every Day	1. Yes	1. More than 10	(No Response)					RDD
10	MTN	Twi	LS3_GA_TW_DB_EN_EW	1. Continue	2. 18-24	1. Female	3. 5 - 17	2. No				1. None	2. Married-Cohabiting	1. Urban	1. Every Day	(No Response)								Inbound
10	Tigo	Twi	LS5_TW_EN_EW_DB_GA	1. Continue	2. 18-24	2. Male	2. Under 5		2. No			3. Middle-JHS	1. Single	1. Urban	2. Most Days	(No Response)								Inbound
10	MTN	Twi	LS3_GA_TW_DB_EN_EW	1. Continue	2. 18-24	2. Male	1. No Children		2. No			3. Middle-JHS	2. Married-Cohabiting	1. Urban	3. Few Days	1. Every Day	1. Yes	(No Response)						Inbound
10	Vodafone	Twi	LS2_EW_EN_DB_GA_TW	1. Continue	3. 25-35	1. Female	1. No Children	2. No				5. Tertiary and Higher	1. Single	2. Rural	1. Every Day	2. Most Days	1. Yes	(No Response)						Inbound
10	MTN	English	LS1_EN_GA_DB_TW_EW	1. Continue	2. 18-24	2. Male	1. No Children		2. No			3. Middle-JHS	1. Single	2. Rural	4. Do Not Listen	4. Do Not Watch	2. No	4. None	4. None	(No Response)				Inbound
10	MTN	English	LS5_TW_EN_EW_DB_GA	1. Continue	2. 18-24	2. Male	1. No Children		2. No			4. Secondary-Vocational	1. Single	1. Urban	4. Do Not Listen	3. Few Days	2. No	4. None	4. None	(No Response)				Inbound
10	MTN	Twi	LS2_EW_EN_DB_GA_TW	1. Continue	2. 18-24	2. Male	1. No Children		1. Yes		3. 7-9 Months	3. Middle-JHS	1. Single	1. Urban	3. Few Days	4. Do Not Watch	3. Not Sure	4. None	4. None	(No Response)				Inbound
10	MTN	Twi	LS1_EN_GA_DB_TW_EW	1. Continue	3. 25-35	1. Female	1. No Children	2. No				2. Primary	1. Single	1. Urban	4. Do Not Listen	4. Do Not Watch	3. Not Sure	4. None	3. 1 - 5	1. More than 10	(No Response)			Inbound
10	MTN	Twi	LS1_EN_GA_DB_TW_EW	1. Continue	5. Over 50	2. Male	3. 5 - 17		2. No			3. Middle-JHS	2. Married-Cohabiting	2. Rural	2. Most Days	1. Every Day	(No Response)							Inbound
10	Vodafone	Ewe	LS5_TW_EN_EW_DB_GA	1. Continue	2. 18-24	2. Male	1. No Children		2. No			2. Primary	1. Single	1. Urban	1. Every Day	2. Most Days	1. Yes	2. 6 - 10	1. More than 10	(No Response)				Inbound
10	MTN	Dagbani	LS4_DB_EN_TW_EW_GA	1. Continue	2. 18-24	2. Male	4. 18 and Over		2. No			4. Secondary-Vocational	2. Married-Cohabiting	1. Urban	4. Do Not Listen	4. Do Not Watch	(No Response)							Inbound
10	MTN	English	LS1_EN_GA_DB_TW_EW	1. Continue	3. 25-35	2. Male	1. No Children		2. No			4. Secondary-Vocational	1. Single	2. Rural	3. Few Days	(No Response)								Inbound
10	MTN	Twi	LS1_EN_GA_DB_TW_EW	1. Continue	2. 18-24	1. Female	3. 5 - 17	2. No				2. Primary	2. Married-Cohabiting	1. Urban	3. Few Days	1. Every Day	1. Yes	2. 6 - 10	3. 1 - 5	(No Response)				RDD
10	MTN	English	LS1_EN_GA_DB_TW_EW	1. Continue	2. 18-24	2. Male	1. No Children		2. No			4. Secondary-Vocational	1. Single	2. Rural	2. Most Days	3. Few Days	2. No	(No Response)						RDD
10	Vodafone	Ewe	LS1_EN_GA_DB_TW_EW	1. Continue	2. 18-24	2. Male	1. No Children		1. Yes		1. 1-3 Months	3. Middle-JHS	1. Single	2. Rural	3. Few Days	2. Most Days	2. No	4. None	3. 1 - 5	4. None	(No Response)			Inbound
10	Airtel	Twi	LS5_TW_EN_EW_DB_GA	1. Continue	3. 25-35	2. Male	2. Under 5		2. No			3. Middle-JHS	2. Married-Cohabiting	1. Urban	3. Few Days	1. Every Day	3. Not Sure	1. More than 10	(No Response)					RDD
10	Tigo	English	LS5_TW_EN_EW_DB_GA	1. Continue	2. 18-24	2. Male	1. No Children		2. No			4. Secondary-Vocational	1. Single	1. Urban	4. Do Not Listen	3. Few Days	2. No	4. None	4. None	4. None	(No Response)			RDD
10	MTN	English	LS2_EW_EN_DB_GA_TW	1. Continue	3. 25-35	2. Male	1. No Children		2. No			5. Tertiary and Higher	1. Single	1. Urban	3. Few Days	3. Few Days	(No Response)							RDD
10	MTN	Twi	LS1_EN_GA_DB_TW_EW	1. Continue	3. 25-35	2. Male	3. 5 - 17		2. No			3. Middle-JHS	2. Married-Cohabiting	1. Urban	1. Every Day	1. Every Day	1. Yes	(No Response)						Inbound
10	MTN	Twi	LS4_DB_EN_TW_EW_GA	1. Continue	4. 36-49	1. Female	1. No Children	2. No				4. Secondary-Vocational	1. Single	1. Urban	4. Do Not Listen	1. Every Day	1. Yes	1. More than 10	(No Response)					Inbound
10	Vodafone	English	LS5_TW_EN_EW_DB_GA	1. Continue	2. 18-24	2. Male	1. No Children		2. No			5. Tertiary and Higher	1. Single	2. Rural	3. Few Days	4. Do Not Watch	1. Yes	2. 6 - 10	3. 1 - 5	3. 1 - 5	(No Response)			RDD
10	Vodafone	Twi	LS3_GA_TW_DB_EN_EW	1. Continue	2. 18-24	2. Male	1. No Children		2. No			3. Middle-JHS	1. Single	1. Urban	1. Every Day	3. Few Days	3. Not Sure	4. None	4. None	(No Response)				RDD
10	Airtel	English	LS1_EN_GA_DB_TW_EW	1. Continue	4. 36-49	2. Male	2. Under 5		2. No			4. Secondary-Vocational	2. Married-Cohabiting	1. Urban	2. Most Days	1. Every Day	1. Yes	2. 6 - 10	3. 1 - 5	(No Response)				RDD
10	MTN	Twi	LS3_GA_TW_DB_EN_EW	1. Continue	2. 18-24	1. Female	2. Under 5	2. No				4. Secondary-Vocational	2. Married-Cohabiting	2. Rural	4. Do Not Listen	1. Every Day	1. Yes	3. 1 - 5	4. None	(No Response)				RDD
10	MTN	English	LS5_TW_EN_EW_DB_GA	1. Continue	2. 18-24	2. Male	1. No Children		2. No			4. Secondary-Vocational	1. Single	2. Rural	1. Every Day	2. Most Days	1. Yes	4. None	4. None	(No Response)				RDD
10	MTN	Twi	LS4_DB_EN_TW_EW_GA	1. Continue	3. 25-35	2. Male	2. Under 5		2. No			3. Middle-JHS	2. Married-Cohabiting	1. Urban	3. Few Days	3. Few Days	3. Not Sure	(No Response)						RDD
10	MTN	Ewe	LS5_TW_EN_EW_DB_GA	1. Continue	2. 18-24	2. Male	2. Under 5		2. No			3. Middle-JHS	1. Single	2. Rural	2. Most Days	4. Do Not Watch	1. Yes	3. 1 - 5	(No Response)					RDD
10	MTN	Twi	LS3_GA_TW_DB_EN_EW	1. Continue	2. 18-24	1. Female	3. 5 - 17	2. No				5. Tertiary and Higher	3. Separated-Divorced	1. Urban	3. Few Days	1. Every Day	2. No	3. 1 - 5	(No Response)					Inbound
10	MTN	English	LS4_DB_EN_TW_EW_GA	1. Continue	2. 18-24	1. Female	1. No Children	2. No				4. Secondary-Vocational	1. Single	1. Urban	3. Few Days	1. Every Day	1. Yes	(No Response)						Inbound
10	MTN	Twi	LS4_DB_EN_TW_EW_GA	1. Continue	2. 18-24	2. Male	1. No Children		2. No			5. Tertiary and Higher	1. Single	1. Urban	1. Every Day	2. Most Days	2. No	4. None	4. None	(No Response)				RDD
10	MTN	English	LS4_DB_EN_TW_EW_GA	1. Continue	2. 18-24	2. Male	1. No Children		2. No			4. Secondary-Vocational	1. Single	1. Urban	3. Few Days	1. Every Day	1. Yes	4. None	(No Response)					RDD
10	MTN	Twi	LS1_EN_GA_DB_TW_EW	1. Continue	3. 25-35	2. Male	3. 5 - 17		2. No			3. Middle-JHS	2. Married-Cohabiting	1. Urban	1. Every Day	3. Few Days	3. Not Sure	(No Response)						RDD
10	MTN	English	LS5_TW_EN_EW_DB_GA	1. Continue	3. 25-35	2. Male	1. No Children		2. No			5. Tertiary and Higher	2. Married-Cohabiting	1. Urban	2. Most Days	1. Every Day	(No Response)							RDD
10	MTN	English	LS1_EN_GA_DB_TW_EW	1. Continue	3. 25-35	2. Male	1. No Children		2. No			5. Tertiary and Higher	3. Separated-Divorced	2. Rural	2. Most Days	2. Most Days	1. Yes	3. 1 - 5	(No Response)					RDD
10	Vodafone	Ewe	LS4_DB_EN_TW_EW_GA	1. Continue	2. 18-24	1. Female	3. 5 - 17	2. No				1. None	2. Married-Cohabiting	1. Urban	2. Most Days	1. Every Day	1. Yes	(No Response)						RDD
10	MTN	English	LS2_EW_EN_DB_GA_TW	1. Continue	4. 36-49	1. Female	3. 5 - 17	2. No				3. Middle-JHS	1. Single	2. Rural	4. Do Not Listen	1. Every Day	(No Response)							RDD
10	MTN	Dagbani	LS4_DB_EN_TW_EW_GA	1. Continue	2. 18-24	2. Male	1. No Children		1. Yes		1. 1-3 Months	4. Secondary-Vocational	2. Married-Cohabiting	1. Urban	4. Do Not Listen	4. Do Not Watch	1. Yes	(No Response)						Inbound
10	Tigo	English	LS1_EN_GA_DB_TW_EW	1. Continue	2. 18-24	2. Male	1. No Children		2. No			4. Secondary-Vocational	1. Single	1. Urban	4. Do Not Listen	4. Do Not Watch	2. No	4. None	4. None	(No Response)				Inbound
10	Vodafone	English	LS2_EW_EN_DB_GA_TW	1. Continue	2. 18-24	1. Female	2. Under 5	1. Yes		2. 4-6 Months		4. Secondary-Vocational	1. Single	2. Rural	2. Most Days	3. Few Days	3. Not Sure	2. 6 - 10	2. 6 - 10	1. More than 10	1. Yes	2. 2	(No Response)	Inbound
10	MTN	English	LS4_DB_EN_TW_EW_GA	1. Continue	2. 18-24	1. Female	1. No Children	2. No				4. Secondary-Vocational	1. Single	1. Urban	4. Do Not Listen	4. Do Not Watch	1. Yes	4. None	4. None	(No Response)				Inbound
10	Vodafone	English	LS5_TW_EN_EW_DB_GA	1. Continue	3. 25-35	2. Male	2. Under 5		2. No			5. Tertiary and Higher	2. Married-Cohabiting	1. Urban	1. Every Day	(No Response)								RDD
10	Airtel	Twi	LS3_GA_TW_DB_EN_EW	1. Continue	2. 18-24	2. Male	2. Under 5		2. No			1. None	2. Married-Cohabiting	2. Rural	2. Most Days	1. Every Day	(No Response)							Inbound
10	Airtel	Twi	LS4_DB_EN_TW_EW_GA	1. Continue	5. Over 50	2. Male	3. 5 - 17		2. No			3. Middle-JHS	2. Married-Cohabiting	1. Urban	1. Every Day	3. Few Days	3. Not Sure	(No Response)						Inbound
10	MTN	Twi	LS2_EW_EN_DB_GA_TW	1. Continue	3. 25-35	2. Male	1. No Children		2. No			3. Middle-JHS	2. Married-Cohabiting	2. Rural	3. Few Days	3. Few Days	2. No	4. None	4. None	(No Response)				Inbound
10	MTN	Twi	LS2_EW_EN_DB_GA_TW	1. Continue	3. 25-35	2. Male	2. Under 5		2. No			4. Secondary-Vocational	2. Married-Cohabiting	2. Rural	2. Most Days	1. Every Day	3. Not Sure	(No Response)						Inbound
10	Vodafone	Ewe	LS5_TW_EN_EW_DB_GA	1. Continue	4. 36-49	2. Male	2. Under 5		2. No			2. Primary	2. Married-Cohabiting	2. Rural	4. Do Not Listen	2. Most Days	1. Yes	(No Response)						Inbound
10	Vodafone	English	LS1_EN_GA_DB_TW_EW	1. Continue	2. 18-24	2. Male	1. No Children		2. No			4. Secondary-Vocational	1. Single	2. Rural	3. Few Days	4. Do Not Watch	(No Response)							Inbound
10	MTN	Twi	LS2_EW_EN_DB_GA_TW	1. Continue	2. 18-24	1. Female	2. Under 5	1. Yes		2. 4-6 Months		3. Middle-JHS	1. Single	1. Urban	2. Most Days	(No Response)								Inbound
10	Vodafone	English	LS2_EW_EN_DB_GA_TW	1. Continue	3. 25-35	2. Male	1. No Children		2. No			3. Middle-JHS	2. Married-Cohabiting	2. Rural	4. Do Not Listen	1. Every Day	3. Not Sure	(No Response)						RDD
10	Tigo	Twi	LS3_GA_TW_DB_EN_EW	1. Continue	3. 25-35	2. Male	2. Under 5		2. No			3. Middle-JHS	2. Married-Cohabiting	1. Urban	1. Every Day	1. Every Day	1. Yes	(No Response)						RDD
10	Vodafone	Twi	LS5_TW_EN_EW_DB_GA	1. Continue	3. 25-35	1. Female	1. No Children	2. No				4. Secondary-Vocational	1. Single	2. Rural	3. Few Days	3. Few Days	(No Response)							RDD
10	Vodafone	English	LS2_EW_EN_DB_GA_TW	1. Continue	3. 25-35	2. Male	4. 18 and Over		2. No			1. None	2. Married-Cohabiting	2. Rural	1. Every Day	(No Response)								RDD
10	MTN	English	LS5_TW_EN_EW_DB_GA	1. Continue	2. 18-24	2. Male	1. No Children		2. No			4. Secondary-Vocational	1. Single	2. Rural	3. Few Days	3. Few Days	3. Not Sure	2. 6 - 10	1. More than 10	(No Response)				Inbound
10	Tigo	Twi	LS5_TW_EN_EW_DB_GA	1. Continue	2. 18-24	2. Male	1. No Children		2. No			2. Primary	2. Married-Cohabiting	1. Urban	4. Do Not Listen	1. Every Day	2. No	4. None	4. None	(No Response)				Inbound
10	Vodafone	Twi	LS4_DB_EN_TW_EW_GA	1. Continue	2. 18-24	2. Male	1. No Children		2. No			2. Primary	1. Single	2. Rural	1. Every Day	3. Few Days	1. Yes	1. More than 10	(No Response)					Inbound
10	MTN	English	LS3_GA_TW_DB_EN_EW	1. Continue	2. 18-24	1. Female	1. No Children	2. No				3. Middle-JHS	1. Single	1. Urban	3. Few Days	3. Few Days	2. No	3. 1 - 5	(No Response)					Inbound
10	MTN	Twi	LS2_EW_EN_DB_GA_TW	1. Continue	4. 36-49	2. Male	3. 5 - 17		1. Yes		2. 4-6 Months	3. Middle-JHS	2. Married-Cohabiting	1. Urban	1. Every Day	2. Most Days	(No Response)							RDD
10	MTN	English	LS5_TW_EN_EW_DB_GA	1. Continue	2. 18-24	2. Male	1. No Children		2. No			4. Secondary-Vocational	1. Single	1. Urban	1. Every Day	2. Most Days	2. No	1. More than 10	(No Response)					RDD
10	Vodafone	Ewe	LS5_TW_EN_EW_DB_GA	1. Continue	2. 18-24	2. Male	4. 18 and Over		1. Yes		1. 1-3 Months	3. Middle-JHS	2. Married-Cohabiting	1. Urban	2. Most Days	2. Most Days	1. Yes	(No Response)						RDD
10	Tigo	Twi	LS5_TW_EN_EW_DB_GA	1. Continue	2. 18-24	1. Female	1. No Children	2. No				4. Secondary-Vocational	1. Single	1. Urban	4. Do Not Listen	3. Few Days	1. Yes	1. More than 10	(No Response)					RDD
10	MTN	Ewe	LS5_TW_EN_EW_DB_GA	1. Continue	3. 25-35	2. Male	1. No Children		2. No			3. Middle-JHS	1. Single	1. Urban	2. Most Days	2. Most Days	3. Not Sure	(No Response)						Inbound
10	Vodafone	English	LS5_TW_EN_EW_DB_GA	1. Continue	2. 18-24	2. Male	1. No Children		2. No			2. Primary	1. Single	1. Urban	4. Do Not Listen	4. Do Not Watch	3. Not Sure	4. None	(No Response)					Inbound
10	MTN	Twi	LS4_DB_EN_TW_EW_GA	1. Continue	3. 25-35	2. Male	1. No Children		2. No			5. Tertiary and Higher	1. Single	1. Urban	1. Every Day	4. Do Not Watch	1. Yes	3. 1 - 5	4. None	(No Response)				Inbound
10	MTN	Twi	LS4_DB_EN_TW_EW_GA	1. Continue	3. 25-35	2. Male	2. Under 5		2. No			5. Tertiary and Higher	1. Single	2. Rural	3. Few Days	4. Do Not Watch	2. No	(No Response)						RDD
10	MTN	Twi	LS4_DB_EN_TW_EW_GA	1. Continue	2. 18-24	2. Male	2. Under 5		2. No			4. Secondary-Vocational	2. Married-Cohabiting	1. Urban	3. Few Days	3. Few Days	1. Yes	(No Response)						RDD
10	MTN	Twi	LS5_TW_EN_EW_DB_GA	1. Continue	2. 18-24	1. Female	1. No Children	2. No				5. Tertiary and Higher	1. Single	1. Urban	1. Every Day	1. Every Day	1. Yes	4. None	1. More than 10	(No Response)				RDD
10	MTN	English	LS4_DB_EN_TW_EW_GA	1. Continue	3. 25-35	2. Male	1. No Children		1. Yes		1. 1-3 Months	4. Secondary-Vocational	2. Married-Cohabiting	1. Urban	4. Do Not Listen	2. Most Days	3. Not Sure	4. None	2. 6 - 10	(No Response)				RDD
10	MTN	Twi	LS5_TW_EN_EW_DB_GA	1. Continue	3. 25-35	1. Female	1. No Children	1. Yes		1. 1-3 Months		2. Primary	1. Single	1. Urban	2. Most Days	3. Few Days	(No Response)							Inbound
10	Tigo	Ewe	LS5_TW_EN_EW_DB_GA	1. Continue	4. 36-49	2. Male	3. 5 - 17		2. No			2. Primary	2. Married-Cohabiting	2. Rural	2. Most Days	3. Few Days	2. No	4. None	4. None	(No Response)				Inbound
10	Vodafone	Dagbani	LS4_DB_EN_TW_EW_GA	1. Continue	3. 25-35	2. Male	2. Under 5		1. Yes		2. 4-6 Months	1. None	2. Married-Cohabiting	1. Urban	4. Do Not Listen	4. Do Not Watch	(No Response)							RDD
10	Vodafone	English	LS1_EN_GA_DB_TW_EW	1. Continue	4. 36-49	1. Female	2. Under 5	2. No				5. Tertiary and Higher	2. Married-Cohabiting	1. Urban	2. Most Days	1. Every Day	1. Yes	1. More than 10	(No Response)					RDD
10	Vodafone	Twi	LS1_EN_GA_DB_TW_EW	1. Continue	2. 18-24	2. Male	1. No Children		1. Yes		2. 4-6 Months	2. Primary	2. Married-Cohabiting	1. Urban	2. Most Days	3. Few Days	2. No	4. None	4. None	(No Response)				RDD
10	Vodafone	English	LS3_GA_TW_DB_EN_EW	1. Continue	2. 18-24	1. Female	1. No Children	1. Yes		1. 1-3 Months		4. Secondary-Vocational	2. Married-Cohabiting	1. Urban	1. Every Day	2. Most Days	1. Yes	2. 6 - 10	(No Response)					RDD
10	MTN	Ewe	LS4_DB_EN_TW_EW_GA	1. Continue	2. 18-24	1. Female	4. 18 and Over	1. Yes		5. Not Pregnant		1. None	2. Married-Cohabiting	2. Rural	4. Do Not Listen	2. Most Days	(No Response)							RDD
10	Airtel	Ewe	LS5_TW_EN_EW_DB_GA	1. Continue	2. 18-24	2. Male	4. 18 and Over		2. No			3. Middle-JHS	1. Single	2. Rural	2. Most Days	2. Most Days	2. No	(No Response)						RDD
10	Vodafone	English	LS4_DB_EN_TW_EW_GA	1. Continue	2. 18-24	2. Male	1. No Children		2. No			5. Tertiary and Higher	1. Single	2. Rural	3. Few Days	3. Few Days	1. Yes	(No Response)						RDD
10	MTN	Ewe	LS5_TW_EN_EW_DB_GA	1. Continue	4. 36-49	1. Female	1. No Children	2. No				4. Secondary-Vocational	2. Married-Cohabiting	1. Urban	3. Few Days	3. Few Days	2. No	3. 1 - 5	(No Response)					RDD
10	MTN	Twi	LS3_GA_TW_DB_EN_EW	1. Continue	2. 18-24	2. Male	1. No Children		2. No			1. None	1. Single	2. Rural	3. Few Days	3. Few Days	2. No	4. None	4. None	(No Response)				RDD
10	MTN	Twi	LS1_EN_GA_DB_TW_EW	1. Continue	2. 18-24	2. Male	2. Under 5		2. No			2. Primary	2. Married-Cohabiting	1. Urban	3. Few Days	3. Few Days	1. Yes	4. None	(No Response)					RDD
10	MTN	Twi	LS1_EN_GA_DB_TW_EW	1. Continue	4. 36-49	1. Female	2. Under 5	2. No				2. Primary	2. Married-Cohabiting	2. Rural	1. Every Day	1. Every Day	3. Not Sure	4. None	3. 1 - 5	(No Response)				RDD
10	Tigo	Ga	LS3_GA_TW_DB_EN_EW	1. Continue	5. Over 50	2. Male	3. 5 - 17		2. No			5. Tertiary and Higher	2. Married-Cohabiting	1. Urban	4. Do Not Listen	1. Every Day	2. No	4. None	(No Response)					RDD
10	MTN	Ewe	LS3_GA_TW_DB_EN_EW	1. Continue	2. 18-24	1. Female	1. No Children	2. No				4. Secondary-Vocational	1. Single	1. Urban	2. Most Days	1. Every Day	2. No	1. More than 10	(No Response)					RDD
10	MTN	Ewe	LS1_EN_GA_DB_TW_EW	1. Continue	2. 18-24	1. Female	2. Under 5	2. No				3. Middle-JHS	2. Married-Cohabiting	1. Urban	2. Most Days	2. Most Days	(No Response)							RDD
10	Vodafone	English	LS2_EW_EN_DB_GA_TW	1. Continue	5. Over 50	2. Male	3. 5 - 17		2. No			5. Tertiary and Higher	2. Married-Cohabiting	1. Urban	1. Every Day	1. Every Day	2. No	2. 6 - 10	1. More than 10	(No Response)				RDD
10	MTN	English	LS2_EW_EN_DB_GA_TW	1. Continue	4. 36-49	2. Male	3. 5 - 17		2. No			3. Middle-JHS	2. Married-Cohabiting	1. Urban	2. Most Days	1. Every Day	1. Yes	2. 6 - 10	3. 1 - 5	(No Response)				RDD
10	MTN	Twi	LS5_TW_EN_EW_DB_GA	1. Continue	2. 18-24	1. Female	1. No Children	2. No				4. Secondary-Vocational	1. Single	1. Urban	4. Do Not Listen	2. Most Days	2. No	1. More than 10	(No Response)					RDD
10	Vodafone	Twi	LS4_DB_EN_TW_EW_GA	1. Continue	4. 36-49	2. Male	2. Under 5		1. Yes		2. 4-6 Months	3. Middle-JHS	2. Married-Cohabiting	1. Urban	3. Few Days	1. Every Day	3. Not Sure	4. None	(No Response)					RDD
10	MTN	Twi	LS3_GA_TW_DB_EN_EW	1. Continue	2. 18-24	1. Female	1. No Children	2. No				4. Secondary-Vocational	1. Single	2. Rural	2. Most Days	4. Do Not Watch	(No Response)							RDD
10	MTN	Twi	LS3_GA_TW_DB_EN_EW	1. Continue	3. 25-35	1. Female	2. Under 5	2. No				3. Middle-JHS	2. Married-Cohabiting	1. Urban	3. Few Days	1. Every Day	1. Yes	4. None	4. None	1. More than 10	(No Response)			RDD
10	Airtel	Twi	LS5_TW_EN_EW_DB_GA	1. Continue	2. 18-24	2. Male	2. Under 5		2. No			1. None	1. Single	1. Urban	1. Every Day	1. Every Day	3. Not Sure	4. None	4. None	(No Response)				RDD
10	MTN	English	LS5_TW_EN_EW_DB_GA	1. Continue	2. 18-24	1. Female	3. 5 - 17	2. No				4. Secondary-Vocational	1. Single	2. Rural	2. Most Days	3. Few Days	2. No	1. More than 10	4. None	4. None	(No Response)			RDD
10	Vodafone	English	LS2_EW_EN_DB_GA_TW	1. Continue	2. 18-24	1. Female	2. Under 5	2. No				3. Middle-JHS	1. Single	1. Urban	2. Most Days	4. Do Not Watch	(No Response)							RDD
10	MTN	Ga	LS1_EN_GA_DB_TW_EW	1. Continue	5. Over 50	2. Male	2. Under 5		2. No			1. None	1. Single	2. Rural	3. Few Days	2. Most Days	(No Response)							RDD
10	MTN	Twi	LS3_GA_TW_DB_EN_EW	1. Continue	2. 18-24	2. Male	3. 5 - 17		1. Yes		3. 7-9 Months	3. Middle-JHS	2. Married-Cohabiting	1. Urban	3. Few Days	3. Few Days	2. No	(No Response)						RDD
10	MTN	English	LS1_EN_GA_DB_TW_EW	1. Continue	2. 18-24	1. Female	1. No Children	2. No				5. Tertiary and Higher	1. Single	1. Urban	3. Few Days	1. Every Day	1. Yes	3. 1 - 5	(No Response)					RDD
10	Airtel	Twi	LS1_EN_GA_DB_TW_EW	1. Continue	2. 18-24	1. Female	1. No Children	2. No				4. Secondary-Vocational	2. Married-Cohabiting	1. Urban	1. Every Day	2. Most Days	(No Response)							RDD
10	Vodafone	English	LS1_EN_GA_DB_TW_EW	1. Continue	2. 18-24	2. Male	1. No Children		1. Yes		1. 1-3 Months	4. Secondary-Vocational	2. Married-Cohabiting	1. Urban	2. Most Days	2. Most Days	1. Yes	1. More than 10	(No Response)					Inbound
10	Vodafone	Twi	LS4_DB_EN_TW_EW_GA	1. Continue	2. 18-24	2. Male	1. No Children		2. No			4. Secondary-Vocational	1. Single	1. Urban	4. Do Not Listen	3. Few Days	1. Yes	(No Response)						RDD
10	Tigo	Twi	LS3_GA_TW_DB_EN_EW	1. Continue	4. 36-49	2. Male	3. 5 - 17		2. No			3. Middle-JHS	1. Single	1. Urban	3. Few Days	(No Response)								RDD
10	Tigo	Ewe	LS5_TW_EN_EW_DB_GA	1. Continue	3. 25-35	2. Male	1. No Children		2. No			3. Middle-JHS	2. Married-Cohabiting	1. Urban	4. Do Not Listen	1. Every Day	1. Yes	(No Response)						RDD
10	Vodafone	Twi	LS5_TW_EN_EW_DB_GA	1. Continue	2. 18-24	2. Male	3. 5 - 17		2. No			3. Middle-JHS	1. Single	2. Rural	3. Few Days	1. Every Day	(No Response)							RDD
10	MTN	Ga	LS5_TW_EN_EW_DB_GA	1. Continue	3. 25-35	1. Female	3. 5 - 17	2. No				3. Middle-JHS	1. Single	1. Urban	2. Most Days	1. Every Day	1. Yes	(No Response)						RDD
10	MTN	Twi	LS3_GA_TW_DB_EN_EW	1. Continue	2. 18-24	2. Male	2. Under 5		1. Yes		1. 1-3 Months	3. Middle-JHS	1. Single	1. Urban	3. Few Days	3. Few Days	2. No	4. None	4. None	4. None	(No Response)			RDD
10	Vodafone	English	LS3_GA_TW_DB_EN_EW	1. Continue	4. 36-49	1. Female	1. No Children	2. No				5. Tertiary and Higher	2. Married-Cohabiting	2. Rural	4. Do Not Listen	(No Response)								RDD
10	MTN	Twi	LS2_EW_EN_DB_GA_TW	1. Continue	2. 18-24	2. Male	1. No Children		1. Yes		4. Not Sure	1. None	1. Single	2. Rural	4. Do Not Listen	4. Do Not Watch	(No Response)							RDD
10	MTN	English	LS1_EN_GA_DB_TW_EW	1. Continue	2. 18-24	2. Male	1. No Children		2. No			4. Secondary-Vocational	1. Single	1. Urban	1. Every Day	3. Few Days	2. No	2. 6 - 10	2. 6 - 10	(No Response)				RDD
10	MTN	Twi	LS5_TW_EN_EW_DB_GA	1. Continue	2. 18-24	1. Female	1. No Children	2. No				5. Tertiary and Higher	1. Single	1. Urban	4. Do Not Listen	(No Response)								RDD
10	Tigo	English	LS1_EN_GA_DB_TW_EW	1. Continue	3. 25-35	2. Male	3. 5 - 17		2. No			4. Secondary-Vocational	1. Single	2. Rural	1. Every Day	1. Every Day	1. Yes	1. More than 10	2. 6 - 10	(No Response)				RDD
10	Tigo	Twi	LS5_TW_EN_EW_DB_GA	1. Continue	3. 25-35	2. Male	2. Under 5		2. No			2. Primary	2. Married-Cohabiting	1. Urban	4. Do Not Listen	1. Every Day	2. No	(No Response)						RDD
10	MTN	English	LS5_TW_EN_EW_DB_GA	1. Continue	2. 18-24	2. Male	3. 5 - 17		2. No			4. Secondary-Vocational	2. Married-Cohabiting	1. Urban	1. Every Day	2. Most Days	(No Response)							RDD
10	Airtel	English	LS1_EN_GA_DB_TW_EW	1. Continue	2. 18-24	1. Female	1. No Children	2. No				5. Tertiary and Higher	1. Single	1. Urban	4. Do Not Listen	3. Few Days	1. Yes	2. 6 - 10	3. 1 - 5	(No Response)				RDD
10	Tigo	Twi	LS3_GA_TW_DB_EN_EW	1. Continue	3. 25-35	1. Female	2. Under 5	2. No				3. Middle-JHS	1. Single	1. Urban	4. Do Not Listen	1. Every Day	3. Not Sure	3. 1 - 5	(No Response)					RDD
10	MTN	Twi	LS2_EW_EN_DB_GA_TW	1. Continue	2. 18-24	2. Male	1. No Children		2. No			4. Secondary-Vocational	1. Single	2. Rural	4. Do Not Listen	1. Every Day	1. Yes	4. None	4. None	(No Response)				RDD
10	MTN	English	LS1_EN_GA_DB_TW_EW	1. Continue	3. 25-35	2. Male	3. 5 - 17		1. Yes		3. 7-9 Months	3. Middle-JHS	2. Married-Cohabiting	1. Urban	3. Few Days	3. Few Days	3. Not Sure	4. None	4. None	(No Response)				RDD
10	MTN	Twi	LS1_EN_GA_DB_TW_EW	1. Continue	3. 25-35	1. Female	1. No Children	2. No				3. Middle-JHS	1. Single	1. Urban	4. Do Not Listen	(No Response)								RDD
10	Airtel	Ewe	LS2_EW_EN_DB_GA_TW	1. Continue	3. 25-35	2. Male	2. Under 5		2. No			1. None	1. Single	2. Rural	4. Do Not Listen	4. Do Not Watch	2. No	(No Response)						Inbound
10	Tigo	Twi	LS5_TW_EN_EW_DB_GA	1. Continue	5. Over 50	2. Male	3. 5 - 17		2. No			5. Tertiary and Higher	2. Married-Cohabiting	1. Urban	1. Every Day	1. Every Day	(No Response)							RDD
10	MTN	Twi	LS5_TW_EN_EW_DB_GA	1. Continue	2. 18-24	2. Male	1. No Children		2. No			3. Middle-JHS	1. Single	1. Urban	3. Few Days	3. Few Days	2. No	4. None	4. None	(No Response)				RDD
10	MTN	English	LS5_TW_EN_EW_DB_GA	1. Continue	2. 18-24	2. Male	1. No Children		2. No			3. Middle-JHS	1. Single	1. Urban	4. Do Not Listen	4. Do Not Watch	3. Not Sure	4. None	4. None	(No Response)				RDD
10	MTN	English	LS5_TW_EN_EW_DB_GA	1. Continue	3. 25-35	2. Male	1. No Children		2. No			5. Tertiary and Higher	1. Single	2. Rural	3. Few Days	1. Every Day	(No Response)							RDD
10	MTN	Twi	LS5_TW_EN_EW_DB_GA	1. Continue	3. 25-35	2. Male	2. Under 5		1. Yes		5. Not Pregnant	3. Middle-JHS	2. Married-Cohabiting	1. Urban	4. Do Not Listen	1. Every Day	2. No	(No Response)						RDD
10	MTN	English	LS2_EW_EN_DB_GA_TW	1. Continue	4. 36-49	1. Female	2. Under 5	2. No				5. Tertiary and Higher	2. Married-Cohabiting	1. Urban	1. Every Day	2. Most Days	1. Yes	4. None	4. None	4. None	2. No	1. 1	(No Response)	RDD
10	Tigo	English	LS4_DB_EN_TW_EW_GA	1. Continue	5. Over 50	2. Male	4. 18 and Over		2. No			4. Secondary-Vocational	1. Single	1. Urban	3. Few Days	3. Few Days	1. Yes	3. 1 - 5	(No Response)					RDD
10	MTN	Twi	LS5_TW_EN_EW_DB_GA	1. Continue	2. 18-24	2. Male	1. No Children		2. No			4. Secondary-Vocational	1. Single	1. Urban	4. Do Not Listen	4. Do Not Watch	(No Response)							RDD
10	Vodafone	Twi	LS5_TW_EN_EW_DB_GA	1. Continue	2. 18-24	2. Male	2. Under 5		2. No			3. Middle-JHS	2. Married-Cohabiting	2. Rural	2. Most Days	(No Response)								RDD
10	MTN	Twi	LS2_EW_EN_DB_GA_TW	1. Continue	4. 36-49	2. Male	3. 5 - 17		2. No			3. Middle-JHS	2. Married-Cohabiting	1. Urban	3. Few Days	1. Every Day	1. Yes	4. None	3. 1 - 5	(No Response)				Inbound
10	MTN	Twi	LS1_EN_GA_DB_TW_EW	1. Continue	2. 18-24	2. Male	1. No Children		2. No			4. Secondary-Vocational	1. Single	2. Rural	3. Few Days	3. Few Days	3. Not Sure	2. 6 - 10	(No Response)					RDD
10	MTN	Dagbani	LS1_EN_GA_DB_TW_EW	1. Continue	3. 25-35	2. Male	3. 5 - 17		1. Yes		1. 1-3 Months	2. Primary	2. Married-Cohabiting	1. Urban	4. Do Not Listen	1. Every Day	2. No	(No Response)						RDD
10	MTN	Ewe	LS4_DB_EN_TW_EW_GA	1. Continue	3. 25-35	2. Male	2. Under 5		2. No			4. Secondary-Vocational	2. Married-Cohabiting	2. Rural	4. Do Not Listen	1. Every Day	2. No	1. More than 10	(No Response)					RDD
10	MTN	Twi	LS4_DB_EN_TW_EW_GA	1. Continue	2. 18-24	2. Male	1. No Children		2. No			3. Middle-JHS	1. Single	1. Urban	3. Few Days	3. Few Days	3. Not Sure	4. None	4. None	(No Response)				RDD
10	MTN	Ewe	LS2_EW_EN_DB_GA_TW	1. Continue	2. 18-24	1. Female	1. No Children	2. No				4. Secondary-Vocational	1. Single	1. Urban	2. Most Days	2. Most Days	2. No	(No Response)						RDD
10	Airtel	Dagbani	LS3_GA_TW_DB_EN_EW	1. Continue	3. 25-35	2. Male	1. No Children		2. No			3. Middle-JHS	1. Single	1. Urban	1. Every Day	2. Most Days	(No Response)							RDD
10	MTN	English	LS3_GA_TW_DB_EN_EW	1. Continue	2. 18-24	1. Female	1. No Children	2. No				4. Secondary-Vocational	1. Single	1. Urban	3. Few Days	1. Every Day	1. Yes	(No Response)						RDD
10	Airtel	Twi	LS2_EW_EN_DB_GA_TW	1. Continue	2. 18-24	2. Male	1. No Children		2. No			1. None	2. Married-Cohabiting	1. Urban	2. Most Days	4. Do Not Watch	3. Not Sure	4. None	4. None	(No Response)				Inbound
10	MTN	Twi	LS3_GA_TW_DB_EN_EW	1. Continue	2. 18-24	1. Female	1. No Children	2. No				4. Secondary-Vocational	1. Single	1. Urban	1. Every Day	3. Few Days	1. Yes	4. None	(No Response)					RDD
10	MTN	Twi	LS5_TW_EN_EW_DB_GA	1. Continue	3. 25-35	1. Female	2. Under 5	2. No				4. Secondary-Vocational	2. Married-Cohabiting	1. Urban	2. Most Days	1. Every Day	2. No	1. More than 10	2. 6 - 10	(No Response)				RDD
10	MTN	Twi	LS5_TW_EN_EW_DB_GA	1. Continue	3. 25-35	2. Male	1. No Children		2. No			4. Secondary-Vocational	1. Single	2. Rural	3. Few Days	3. Few Days	3. Not Sure	4. None	4. None	(No Response)				RDD
10	Airtel	Twi	LS4_DB_EN_TW_EW_GA	1. Continue	3. 25-35	2. Male	3. 5 - 17		2. No			3. Middle-JHS	1. Single	1. Urban	4. Do Not Listen	1. Every Day	1. Yes	1. More than 10	3. 1 - 5	3. 1 - 5	(No Response)			RDD
10	Vodafone	Twi	LS5_TW_EN_EW_DB_GA	1. Continue	3. 25-35	1. Female	2. Under 5	2. No				5. Tertiary and Higher	2. Married-Cohabiting	1. Urban	3. Few Days	4. Do Not Watch	2. No	3. 1 - 5	(No Response)					RDD
10	MTN	English	LS1_EN_GA_DB_TW_EW	1. Continue	2. 18-24	2. Male	1. No Children		2. No			1. None	1. Single	2. Rural	3. Few Days	1. Every Day	1. Yes	(No Response)						RDD
10	Airtel	Twi	LS5_TW_EN_EW_DB_GA	1. Continue	2. 18-24	2. Male	2. Under 5		1. Yes		4. Not Sure	1. None	2. Married-Cohabiting	2. Rural	2. Most Days	1. Every Day	1. Yes	2. 6 - 10	2. 6 - 10	(No Response)				Inbound
10	MTN	English	LS3_GA_TW_DB_EN_EW	1. Continue	2. 18-24	1. Female	1. No Children	2. No				5. Tertiary and Higher	1. Single	1. Urban	4. Do Not Listen	4. Do Not Watch	1. Yes	4. None	(No Response)					Inbound
10	Vodafone	English	LS4_DB_EN_TW_EW_GA	1. Continue	2. 18-24	2. Male	1. No Children		2. No			4. Secondary-Vocational	1. Single	1. Urban	2. Most Days	1. Every Day	(No Response)							Inbound
10	MTN	Twi	LS4_DB_EN_TW_EW_GA	1. Continue	2. 18-24	1. Female	1. No Children	2. No				5. Tertiary and Higher	1. Single	1. Urban	1. Every Day	2. Most Days	1. Yes	2. 6 - 10	1. More than 10	(No Response)				RDD
10	Vodafone	English	LS4_DB_EN_TW_EW_GA	1. Continue	2. 18-24	1. Female	1. No Children	2. No				1. None	1. Single	1. Urban	2. Most Days	2. Most Days	1. Yes	2. 6 - 10	(No Response)					RDD
10	MTN	English	LS1_EN_GA_DB_TW_EW	1. Continue	2. 18-24	1. Female	1. No Children	2. No				4. Secondary-Vocational	1. Single	2. Rural	2. Most Days	1. Every Day	2. No	3. 1 - 5	3. 1 - 5	(No Response)				RDD
10	MTN	Twi	LS5_TW_EN_EW_DB_GA	1. Continue	2. 18-24	2. Male	1. No Children		1. Yes		2. 4-6 Months	4. Secondary-Vocational	2. Married-Cohabiting	1. Urban	2. Most Days	1. Every Day	1. Yes	2. 6 - 10	(No Response)					RDD
10	Vodafone	English	LS4_DB_EN_TW_EW_GA	1. Continue	3. 25-35	1. Female	1. No Children	2. No				5. Tertiary and Higher	1. Single	1. Urban	4. Do Not Listen	3. Few Days	1. Yes	4. None	(No Response)					RDD
10	Vodafone	Twi	LS2_EW_EN_DB_GA_TW	1. Continue	3. 25-35	1. Female	2. Under 5	2. No				5. Tertiary and Higher	2. Married-Cohabiting	1. Urban	2. Most Days	1. Every Day	(No Response)							RDD
10	Airtel	English	LS2_EW_EN_DB_GA_TW	1. Continue	2. 18-24	2. Male	1. No Children		2. No			4. Secondary-Vocational	1. Single	1. Urban	2. Most Days	4. Do Not Watch	1. Yes	3. 1 - 5	4. None	(No Response)				RDD
10	MTN	English	LS5_TW_EN_EW_DB_GA	1. Continue	2. 18-24	2. Male	3. 5 - 17		2. No			5. Tertiary and Higher	2. Married-Cohabiting	1. Urban	3. Few Days	3. Few Days	1. Yes	3. 1 - 5	4. None	(No Response)				Inbound
10	MTN	English	LS5_TW_EN_EW_DB_GA	1. Continue	3. 25-35	2. Male	1. No Children		2. No			4. Secondary-Vocational	1. Single	2. Rural	1. Every Day	2. Most Days	(No Response)							Inbound
10	MTN	Twi	LS5_TW_EN_EW_DB_GA	1. Continue	3. 25-35	2. Male	1. No Children		2. No			5. Tertiary and Higher	1. Single	1. Urban	3. Few Days	3. Few Days	(No Response)							Inbound
10	MTN	English	LS4_DB_EN_TW_EW_GA	1. Continue	2. 18-24	2. Male	1. No Children		2. No			3. Middle-JHS	1. Single	2. Rural	3. Few Days	3. Few Days	(No Response)							Inbound
10	MTN	Twi	LS5_TW_EN_EW_DB_GA	1. Continue	2. 18-24	2. Male	1. No Children		2. No			4. Secondary-Vocational	1. Single	1. Urban	3. Few Days	3. Few Days	(No Response)							Inbound
10	MTN	English	LS2_EW_EN_DB_GA_TW	1. Continue	3. 25-35	2. Male	1. No Children		2. No			5. Tertiary and Higher	1. Single	2. Rural	1. Every Day	1. Every Day	(No Response)							RDD
10	MTN	Twi	LS4_DB_EN_TW_EW_GA	1. Continue	2. 18-24	2. Male	2. Under 5		2. No			4. Secondary-Vocational	2. Married-Cohabiting	1. Urban	1. Every Day	1. Every Day	(No Response)							RDD
10	MTN	Ewe	LS2_EW_EN_DB_GA_TW	1. Continue	2. 18-24	1. Female	1. No Children	1. Yes		3. 7-9 Months		3. Middle-JHS	2. Married-Cohabiting	2. Rural	1. Every Day	3. Few Days	1. Yes	2. 6 - 10	(No Response)					RDD
10	Vodafone	Twi	LS3_GA_TW_DB_EN_EW	1. Continue	3. 25-35	2. Male	2. Under 5		1. Yes		2. 4-6 Months	5. Tertiary and Higher	2. Married-Cohabiting	1. Urban	1. Every Day	3. Few Days	1. Yes	2. 6 - 10	3. 1 - 5	4. None	2. No	3. 3	(No Response)	RDD
10	MTN	Twi	LS5_TW_EN_EW_DB_GA	1. Continue	2. 18-24	2. Male	2. Under 5		2. No			2. Primary	1. Single	1. Urban	2. Most Days	2. Most Days	1. Yes	4. None	3. 1 - 5	(No Response)				RDD
10	MTN	Twi	LS3_GA_TW_DB_EN_EW	1. Continue	2. 18-24	1. Female	1. No Children	2. No				4. Secondary-Vocational	1. Single	2. Rural	2. Most Days	2. Most Days	2. No	4. None	(No Response)					RDD
10	MTN	Ewe	LS2_EW_EN_DB_GA_TW	1. Continue	2. 18-24	2. Male	1. No Children		2. No			1. None	2. Married-Cohabiting	1. Urban	4. Do Not Listen	3. Few Days	3. Not Sure	(No Response)						RDD
10	MTN	English	LS4_DB_EN_TW_EW_GA	1. Continue	2. 18-24	2. Male	1. No Children		2. No			5. Tertiary and Higher	1. Single	1. Urban	1. Every Day	(No Response)								RDD
10	Airtel	Twi	LS5_TW_EN_EW_DB_GA	1. Continue	3. 25-35	1. Female	1. No Children	2. No				4. Secondary-Vocational	1. Single	1. Urban	2. Most Days	1. Every Day	1. Yes	2. 6 - 10	(No Response)					Inbound
10	Tigo	Twi	LS5_TW_EN_EW_DB_GA	1. Continue	4. 36-49	2. Male	2. Under 5		2. No			3. Middle-JHS	1. Single	1. Urban	1. Every Day	3. Few Days	2. No	1. More than 10	4. None	(No Response)				Inbound
10	MTN	English	LS1_EN_GA_DB_TW_EW	1. Continue	2. 18-24	1. Female	1. No Children	1. Yes		5. Not Pregnant		4. Secondary-Vocational	1. Single	1. Urban	3. Few Days	1. Every Day	1. Yes	3. 1 - 5	(No Response)					RDD
10	MTN	Twi	LS1_EN_GA_DB_TW_EW	1. Continue	2. 18-24	2. Male	1. No Children		2. No			4. Secondary-Vocational	2. Married-Cohabiting	1. Urban	2. Most Days	1. Every Day	1. Yes	1. More than 10	(No Response)					RDD
10	MTN	Twi	LS4_DB_EN_TW_EW_GA	1. Continue	2. 18-24	1. Female	3. 5 - 17	2. No				2. Primary	2. Married-Cohabiting	1. Urban	1. Every Day	2. Most Days	(No Response)							RDD
10	Vodafone	Ewe	LS1_EN_GA_DB_TW_EW	1. Continue	2. 18-24	2. Male	2. Under 5		1. Yes		2. 4-6 Months	1. None	1. Single	2. Rural	2. Most Days	2. Most Days	2. No	(No Response)						RDD
10	Tigo	English	LS1_EN_GA_DB_TW_EW	1. Continue	2. 18-24	1. Female	1. No Children	2. No				4. Secondary-Vocational	1. Single	1. Urban	4. Do Not Listen	1. Every Day	(No Response)							RDD
10	MTN	Twi	LS3_GA_TW_DB_EN_EW	1. Continue	5. Over 50	2. Male	1. No Children		2. No			3. Middle-JHS	1. Single	2. Rural	4. Do Not Listen	4. Do Not Watch	3. Not Sure	4. None	4. None	3. 1 - 5	(No Response)			RDD
10	MTN	Twi	LS3_GA_TW_DB_EN_EW	1. Continue	4. 36-49	2. Male	2. Under 5		2. No			3. Middle-JHS	2. Married-Cohabiting	1. Urban	3. Few Days	3. Few Days	(No Response)							RDD
10	Vodafone	Twi	LS5_TW_EN_EW_DB_GA	1. Continue	2. 18-24	2. Male	4. 18 and Over		2. No			4. Secondary-Vocational	1. Single	1. Urban	1. Every Day	4. Do Not Watch	2. No	3. 1 - 5	4. None	(No Response)				RDD
10	Vodafone	Twi	LS3_GA_TW_DB_EN_EW	1. Continue	2. 18-24	1. Female	1. No Children	2. No				4. Secondary-Vocational	1. Single	1. Urban	1. Every Day	1. Every Day	(No Response)							RDD
10	MTN	Twi	LS2_EW_EN_DB_GA_TW	1. Continue	2. 18-24	2. Male	4. 18 and Over		2. No			2. Primary	1. Single	2. Rural	1. Every Day	1. Every Day	1. Yes	1. More than 10	1. More than 10	(No Response)				Inbound
10	MTN	Twi	LS2_EW_EN_DB_GA_TW	1. Continue	2. 18-24	1. Female	1. No Children	2. No				2. Primary	1. Single	1. Urban	2. Most Days	3. Few Days	1. Yes	4. None	4. None	(No Response)				Inbound
10	Tigo	Twi	LS5_TW_EN_EW_DB_GA	1. Continue	2. 18-24	2. Male	1. No Children		2. No			3. Middle-JHS	1. Single	1. Urban	3. Few Days	1. Every Day	2. No	4. None	(No Response)					RDD
10	MTN	Twi	LS5_TW_EN_EW_DB_GA	1. Continue	3. 25-35	2. Male	2. Under 5		1. Yes		1. 1-3 Months	3. Middle-JHS	2. Married-Cohabiting	2. Rural	1. Every Day	2. Most Days	2. No	4. None	4. None	(No Response)				RDD
10	MTN	Twi	LS1_EN_GA_DB_TW_EW	1. Continue	2. 18-24	2. Male	2. Under 5		1. Yes		1. 1-3 Months	3. Middle-JHS	2. Married-Cohabiting	1. Urban	2. Most Days	3. Few Days	2. No	(No Response)						RDD
10	MTN	English	LS5_TW_EN_EW_DB_GA	1. Continue	2. 18-24	2. Male	1. No Children		2. No			3. Middle-JHS	3. Separated-Divorced	1. Urban	4. Do Not Listen	1. Every Day	(No Response)							Inbound
10	MTN	Twi	LS3_GA_TW_DB_EN_EW	1. Continue	2. 18-24	2. Male	1. No Children		1. Yes		1. 1-3 Months	3. Middle-JHS	1. Single	1. Urban	2. Most Days	2. Most Days	2. No	2. 6 - 10	(No Response)					Inbound
10	MTN	Ga	LS2_EW_EN_DB_GA_TW	1. Continue	2. 18-24	1. Female	1. No Children	2. No				1. None	1. Single	2. Rural	1. Every Day	1. Every Day	(No Response)							RDD
10	MTN	English	LS1_EN_GA_DB_TW_EW	1. Continue	2. 18-24	1. Female	1. No Children	2. No				3. Middle-JHS	1. Single	2. Rural	1. Every Day	1. Every Day	1. Yes	1. More than 10	(No Response)					RDD
10	MTN	English	LS2_EW_EN_DB_GA_TW	1. Continue	2. 18-24	2. Male	1. No Children		2. No			4. Secondary-Vocational	1. Single	2. Rural	3. Few Days	4. Do Not Watch	1. Yes	(No Response)						Inbound
10	MTN	Twi	LS1_EN_GA_DB_TW_EW	1. Continue	3. 25-35	2. Male	2. Under 5		2. No			3. Middle-JHS	1. Single	1. Urban	3. Few Days	3. Few Days	2. No	(No Response)						RDD
10	Vodafone	Ewe	LS1_EN_GA_DB_TW_EW	1. Continue	3. 25-35	2. Male	2. Under 5		2. No			4. Secondary-Vocational	2. Married-Cohabiting	1. Urban	1. Every Day	4. Do Not Watch	2. No	(No Response)						RDD
10	MTN	Twi	LS5_TW_EN_EW_DB_GA	1. Continue	2. 18-24	2. Male	3. 5 - 17		1. Yes		1. 1-3 Months	1. None	1. Single	1. Urban	1. Every Day	2. Most Days	3. Not Sure	(No Response)						Inbound
10	MTN	Twi	LS2_EW_EN_DB_GA_TW	1. Continue	2. 18-24	1. Female	1. No Children	1. Yes		5. Not Pregnant		1. None	1. Single	1. Urban	1. Every Day	4. Do Not Watch	3. Not Sure	4. None	4. None	(No Response)				Inbound
10	Vodafone	Ewe	LS3_GA_TW_DB_EN_EW	1. Continue	2. 18-24	1. Female	1. No Children	2. No				4. Secondary-Vocational	1. Single	1. Urban	2. Most Days	4. Do Not Watch	2. No	1. More than 10	(No Response)					RDD
10	MTN	Twi	LS3_GA_TW_DB_EN_EW	1. Continue	2. 18-24	1. Female	2. Under 5	2. No				2. Primary	1. Single	2. Rural	2. Most Days	1. Every Day	(No Response)							RDD
10	MTN	Twi	LS5_TW_EN_EW_DB_GA	1. Continue	2. 18-24	2. Male	1. No Children		2. No			3. Middle-JHS	2. Married-Cohabiting	2. Rural	3. Few Days	4. Do Not Watch	2. No	4. None	4. None	(No Response)				RDD
10	MTN	Ewe	LS3_GA_TW_DB_EN_EW	1. Continue	3. 25-35	1. Female	1. No Children	2. No				4. Secondary-Vocational	1. Single	1. Urban	1. Every Day	1. Every Day	1. Yes	1. More than 10	4. None	(No Response)				RDD
10	Glo	Twi	LS4_DB_EN_TW_EW_GA	1. Continue	3. 25-35	1. Female	1. No Children	1. Yes		1. 1-3 Months		5. Tertiary and Higher	2. Married-Cohabiting	1. Urban	2. Most Days	1. Every Day	1. Yes	4. None	3. 1 - 5	(No Response)				RDD
10	MTN	Twi	LS2_EW_EN_DB_GA_TW	1. Continue	2. 18-24	2. Male	1. No Children		2. No			3. Middle-JHS	1. Single	1. Urban	2. Most Days	3. Few Days	1. Yes	4. None	4. None	(No Response)				RDD
10	MTN	Twi	LS4_DB_EN_TW_EW_GA	1. Continue	3. 25-35	1. Female	1. No Children	2. No				3. Middle-JHS	1. Single	1. Urban	1. Every Day	3. Few Days	3. Not Sure	(No Response)						RDD
10	MTN	English	LS1_EN_GA_DB_TW_EW	1. Continue	3. 25-35	1. Female	2. Under 5	2. No				5. Tertiary and Higher	2. Married-Cohabiting	1. Urban	3. Few Days	1. Every Day	1. Yes	2. 6 - 10	(No Response)					RDD
10	MTN	English	LS1_EN_GA_DB_TW_EW	1. Continue	2. 18-24	2. Male	2. Under 5		2. No			3. Middle-JHS	2. Married-Cohabiting	2. Rural	1. Every Day	2. Most Days	(No Response)							RDD
10	MTN	English	LS1_EN_GA_DB_TW_EW	1. Continue	3. 25-35	2. Male	2. Under 5		1. Yes		1. 1-3 Months	3. Middle-JHS	2. Married-Cohabiting	2. Rural	2. Most Days	2. Most Days	1. Yes	4. None	(No Response)					RDD
10	Airtel	Dagbani	LS3_GA_TW_DB_EN_EW	1. Continue	3. 25-35	2. Male	1. No Children		2. No			3. Middle-JHS	1. Single	1. Urban	4. Do Not Listen	4. Do Not Watch	2. No	4. None	(No Response)					Inbound
10	Tigo	English	LS2_EW_EN_DB_GA_TW	1. Continue	4. 36-49	2. Male	2. Under 5		2. No			5. Tertiary and Higher	2. Married-Cohabiting	1. Urban	1. Every Day	1. Every Day	1. Yes	1. More than 10	(No Response)					Inbound
10	MTN	Dagbani	LS5_TW_EN_EW_DB_GA	1. Continue	3. 25-35	2. Male	1. No Children		2. No			4. Secondary-Vocational	1. Single	1. Urban	1. Every Day	1. Every Day	2. No	2. 6 - 10	4. None	1. More than 10	(No Response)			Inbound
10	Vodafone	Dagbani	LS4_DB_EN_TW_EW_GA	1. Continue	3. 25-35	2. Male	1. No Children		2. No			2. Primary	1. Single	1. Urban	3. Few Days	3. Few Days	(No Response)							RDD
10	MTN	Ewe	LS3_GA_TW_DB_EN_EW	1. Continue	5. Over 50	2. Male	4. 18 and Over		2. No			3. Middle-JHS	3. Separated-Divorced	2. Rural	2. Most Days	2. Most Days	(No Response)							RDD
10	MTN	Twi	LS4_DB_EN_TW_EW_GA	1. Continue	2. 18-24	2. Male	1. No Children		2. No			4. Secondary-Vocational	1. Single	1. Urban	4. Do Not Listen	4. Do Not Watch	(No Response)							RDD
10	MTN	Twi	LS3_GA_TW_DB_EN_EW	1. Continue	2. 18-24	2. Male	1. No Children		2. No			3. Middle-JHS	2. Married-Cohabiting	1. Urban	1. Every Day	2. Most Days	2. No	3. 1 - 5	(No Response)					RDD
10	Airtel	Ga	LS3_GA_TW_DB_EN_EW	1. Continue	3. 25-35	2. Male	1. No Children		2. No			4. Secondary-Vocational	1. Single	1. Urban	3. Few Days	3. Few Days	1. Yes	(No Response)						RDD
10	MTN	English	LS4_DB_EN_TW_EW_GA	1. Continue	3. 25-35	2. Male	1. No Children		2. No			5. Tertiary and Higher	1. Single	1. Urban	2. Most Days	2. Most Days	1. Yes	3. 1 - 5	(No Response)					Inbound
10	MTN	Twi	LS5_TW_EN_EW_DB_GA	1. Continue	2. 18-24	2. Male	3. 5 - 17		1. Yes		4. Not Sure	5. Tertiary and Higher	2. Married-Cohabiting	2. Rural	1. Every Day	1. Every Day	2. No	(No Response)						Inbound
10	MTN	English	LS4_DB_EN_TW_EW_GA	1. Continue	2. 18-24	1. Female	1. No Children	2. No				4. Secondary-Vocational	1. Single	1. Urban	3. Few Days	3. Few Days	1. Yes	1. More than 10	1. More than 10	(No Response)				RDD
10	Vodafone	English	LS1_EN_GA_DB_TW_EW	1. Continue	2. 18-24	1. Female	2. Under 5	1. Yes		1. 1-3 Months		4. Secondary-Vocational	2. Married-Cohabiting	2. Rural	2. Most Days	3. Few Days	1. Yes	3. 1 - 5	1. More than 10	1. More than 10	1. Yes	(No Response)		RDD
10	Glo	Twi	LS3_GA_TW_DB_EN_EW	1. Continue	2. 18-24	2. Male	1. No Children		2. No			2. Primary	1. Single	1. Urban	2. Most Days	(No Response)								RDD
10	MTN	English	LS2_EW_EN_DB_GA_TW	1. Continue	2. 18-24	1. Female	1. No Children	1. Yes		1. 1-3 Months		3. Middle-JHS	1. Single	2. Rural	1. Every Day	3. Few Days	1. Yes	(No Response)						Inbound
10	Vodafone	English	LS2_EW_EN_DB_GA_TW	1. Continue	3. 25-35	2. Male	1. No Children		2. No			4. Secondary-Vocational	1. Single	1. Urban	2. Most Days	(No Response)								Inbound
10	Vodafone	Dagbani	LS4_DB_EN_TW_EW_GA	1. Continue	3. 25-35	1. Female	1. No Children	1. Yes		2. 4-6 Months		1. None	1. Single	1. Urban	3. Few Days	1. Every Day	1. Yes	1. More than 10	(No Response)					Inbound
10	MTN	Ewe	LS3_GA_TW_DB_EN_EW	1. Continue	5. Over 50	1. Female	1. No Children	2. No				1. None	4. Widowed	2. Rural	2. Most Days	3. Few Days	(No Response)							Inbound
10	Airtel	Twi	LS3_GA_TW_DB_EN_EW	1. Continue	3. 25-35	1. Female	1. No Children	2. No				4. Secondary-Vocational	1. Single	1. Urban	1. Every Day	1. Every Day	1. Yes	4. None	1. More than 10	(No Response)				Inbound
10	MTN	English	LS1_EN_GA_DB_TW_EW	1. Continue	2. 18-24	1. Female	1. No Children	2. No				5. Tertiary and Higher	2. Married-Cohabiting	1. Urban	3. Few Days	(No Response)								RDD
10	Vodafone	English	LS5_TW_EN_EW_DB_GA	1. Continue	2. 18-24	1. Female	1. No Children	2. No				4. Secondary-Vocational	1. Single	1. Urban	3. Few Days	4. Do Not Watch	(No Response)							RDD
10	Airtel	Twi	LS3_GA_TW_DB_EN_EW	1. Continue	2. 18-24	1. Female	4. 18 and Over	2. No				2. Primary	2. Married-Cohabiting	2. Rural	3. Few Days	3. Few Days	3. Not Sure	3. 1 - 5	4. None	(No Response)				RDD
10	Tigo	Ewe	LS3_GA_TW_DB_EN_EW	1. Continue	2. 18-24	1. Female	2. Under 5	2. No				1. None	1. Single	1. Urban	2. Most Days	2. Most Days	2. No	3. 1 - 5	2. 6 - 10	(No Response)				RDD
10	Vodafone	Twi	LS5_TW_EN_EW_DB_GA	1. Continue	2. 18-24	1. Female	3. 5 - 17	2. No				2. Primary	2. Married-Cohabiting	1. Urban	1. Every Day	3. Few Days	1. Yes	(No Response)						RDD
10	Vodafone	Dagbani	LS2_EW_EN_DB_GA_TW	1. Continue	2. 18-24	2. Male	1. No Children		1. Yes		1. 1-3 Months	4. Secondary-Vocational	1. Single	1. Urban	3. Few Days	1. Every Day	2. No	(No Response)						RDD
10	MTN	Twi	LS4_DB_EN_TW_EW_GA	1. Continue	2. 18-24	1. Female	1. No Children	2. No				4. Secondary-Vocational	1. Single	1. Urban	3. Few Days	1. Every Day	1. Yes	1. More than 10	1. More than 10	(No Response)				RDD
10	Vodafone	Twi	LS2_EW_EN_DB_GA_TW	1. Continue	2. 18-24	2. Male	1. No Children		2. No			2. Primary	1. Single	2. Rural	4. Do Not Listen	(No Response)								RDD
10	Airtel	Twi	LS2_EW_EN_DB_GA_TW	1. Continue	2. 18-24	1. Female	1. No Children	2. No				5. Tertiary and Higher	1. Single	1. Urban	2. Most Days	1. Every Day	(No Response)							RDD
10	MTN	Twi	LS5_TW_EN_EW_DB_GA	1. Continue	2. 18-24	1. Female	1. No Children	2. No				4. Secondary-Vocational	1. Single	1. Urban	4. Do Not Listen	1. Every Day	1. Yes	1. More than 10	(No Response)					RDD
10	Vodafone	Twi	LS3_GA_TW_DB_EN_EW	1. Continue	2. 18-24	1. Female	1. No Children	2. No				3. Middle-JHS	1. Single	1. Urban	3. Few Days	3. Few Days	2. No	4. None	(No Response)					RDD
10	MTN	Twi	LS2_EW_EN_DB_GA_TW	1. Continue	3. 25-35	2. Male	2. Under 5		2. No			2. Primary	1. Single	2. Rural	4. Do Not Listen	3. Few Days	3. Not Sure	4. None	(No Response)					RDD
10	Vodafone	English	LS1_EN_GA_DB_TW_EW	1. Continue	2. 18-24	1. Female	1. No Children	2. No				4. Secondary-Vocational	1. Single	1. Urban	2. Most Days	3. Few Days	(No Response)							Inbound
10	MTN	English	LS2_EW_EN_DB_GA_TW	1. Continue	4. 36-49	2. Male	2. Under 5		1. Yes		4. Not Sure	4. Secondary-Vocational	2. Married-Cohabiting	1. Urban	1. Every Day	1. Every Day	1. Yes	2. 6 - 10	1. More than 10	(No Response)				Inbound
10	MTN	Twi	LS1_EN_GA_DB_TW_EW	1. Continue	2. 18-24	2. Male	3. 5 - 17		2. No			4. Secondary-Vocational	2. Married-Cohabiting	1. Urban	3. Few Days	(No Response)								RDD
10	Tigo	Twi	LS4_DB_EN_TW_EW_GA	1. Continue	2. 18-24	2. Male	1. No Children		1. Yes		2. 4-6 Months	5. Tertiary and Higher	1. Single	2. Rural	1. Every Day	3. Few Days	2. No	4. None	2. 6 - 10	(No Response)				RDD
10	Vodafone	English	LS2_EW_EN_DB_GA_TW	1. Continue	2. 18-24	2. Male	2. Under 5		2. No			4. Secondary-Vocational	2. Married-Cohabiting	2. Rural	4. Do Not Listen	2. Most Days	1. Yes	(No Response)						RDD
10	MTN	Ewe	LS2_EW_EN_DB_GA_TW	1. Continue	3. 25-35	1. Female	2. Under 5	2. No				3. Middle-JHS	1. Single	1. Urban	2. Most Days	2. Most Days	2. No	(No Response)						RDD
10	Vodafone	Twi	LS3_GA_TW_DB_EN_EW	1. Continue	3. 25-35	2. Male	2. Under 5		2. No			5. Tertiary and Higher	2. Married-Cohabiting	1. Urban	4. Do Not Listen	3. Few Days	2. No	4. None	4. None	4. None	2. No	3. 3	(No Response)	RDD
10	MTN	Twi	LS2_EW_EN_DB_GA_TW	1. Continue	2. 18-24	2. Male	1. No Children		2. No			4. Secondary-Vocational	1. Single	2. Rural	1. Every Day	(No Response)								Inbound
10	Vodafone	Twi	LS3_GA_TW_DB_EN_EW	1. Continue	3. 25-35	2. Male	2. Under 5		2. No			5. Tertiary and Higher	1. Single	1. Urban	1. Every Day	(No Response)								RDD
10	Airtel	Ewe	LS2_EW_EN_DB_GA_TW	1. Continue	5. Over 50	2. Male	4. 18 and Over		2. No			3. Middle-JHS	2. Married-Cohabiting	1. Urban	2. Most Days	1. Every Day	(No Response)							RDD
10	Airtel	Ga	LS3_GA_TW_DB_EN_EW	1. Continue	4. 36-49	1. Female	2. Under 5	2. No				1. None	2. Married-Cohabiting	2. Rural	3. Few Days	3. Few Days	1. Yes	3. 1 - 5	4. None	1. More than 10	2. No	2. 2	(No Response)	RDD
10	MTN	English	LS1_EN_GA_DB_TW_EW	1. Continue	2. 18-24	1. Female	2. Under 5	1. Yes		2. 4-6 Months		1. None	2. Married-Cohabiting	1. Urban	3. Few Days	4. Do Not Watch	1. Yes	1. More than 10	(No Response)					Inbound
10	MTN	Twi	LS3_GA_TW_DB_EN_EW	1. Continue	2. 18-24	2. Male	1. No Children		2. No			5. Tertiary and Higher	1. Single	2. Rural	3. Few Days	1. Every Day	2. No	4. None	(No Response)					Inbound
10	Tigo	Twi	LS5_TW_EN_EW_DB_GA	1. Continue	3. 25-35	2. Male	2. Under 5		2. No			4. Secondary-Vocational	2. Married-Cohabiting	1. Urban	2. Most Days	3. Few Days	1. Yes	(No Response)						RDD
10	Vodafone	Twi	LS5_TW_EN_EW_DB_GA	1. Continue	2. 18-24	1. Female	1. No Children	2. No				3. Middle-JHS	1. Single	1. Urban	3. Few Days	3. Few Days	2. No	1. More than 10	4. None	(No Response)				RDD
10	MTN	Twi	LS2_EW_EN_DB_GA_TW	1. Continue	2. 18-24	2. Male	1. No Children		2. No			3. Middle-JHS	1. Single	1. Urban	3. Few Days	3. Few Days	(No Response)							RDD
10	MTN	Twi	LS5_TW_EN_EW_DB_GA	1. Continue	3. 25-35	2. Male	2. Under 5		2. No			5. Tertiary and Higher	2. Married-Cohabiting	1. Urban	1. Every Day	3. Few Days	(No Response)							Inbound
10	Vodafone	Twi	LS4_DB_EN_TW_EW_GA	1. Continue	4. 36-49	2. Male	2. Under 5		2. No			5. Tertiary and Higher	2. Married-Cohabiting	1. Urban	3. Few Days	(No Response)								RDD
10	Airtel	Twi	LS1_EN_GA_DB_TW_EW	1. Continue	3. 25-35	2. Male	1. No Children		2. No			4. Secondary-Vocational	2. Married-Cohabiting	1. Urban	1. Every Day	3. Few Days	1. Yes	1. More than 10	4. None	(No Response)				RDD
10	Vodafone	English	LS3_GA_TW_DB_EN_EW	1. Continue	4. 36-49	2. Male	2. Under 5		2. No			1. None	2. Married-Cohabiting	1. Urban	1. Every Day	1. Every Day	1. Yes	1. More than 10	1. More than 10	1. More than 10	1. Yes	(No Response)		RDD
10	Vodafone	Ewe	LS3_GA_TW_DB_EN_EW	1. Continue	4. 36-49	1. Female	4. 18 and Over	2. No				3. Middle-JHS	3. Separated-Divorced	1. Urban	1. Every Day	2. Most Days	2. No	1. More than 10	4. None	(No Response)				RDD
10	MTN	English	LS5_TW_EN_EW_DB_GA	1. Continue	2. 18-24	2. Male	1. No Children		2. No			3. Middle-JHS	1. Single	1. Urban	1. Every Day	2. Most Days	1. Yes	3. 1 - 5	3. 1 - 5	(No Response)				RDD
10	MTN	English	LS1_EN_GA_DB_TW_EW	1. Continue	3. 25-35	2. Male	1. No Children		2. No			5. Tertiary and Higher	1. Single	1. Urban	1. Every Day	4. Do Not Watch	1. Yes	1. More than 10	(No Response)					RDD
10	MTN	Dagbani	LS2_EW_EN_DB_GA_TW	1. Continue	3. 25-35	2. Male	3. 5 - 17		1. Yes		2. 4-6 Months	4. Secondary-Vocational	2. Married-Cohabiting	1. Urban	1. Every Day	1. Every Day	1. Yes	3. 1 - 5	2. 6 - 10	2. 6 - 10	(No Response)			RDD
10	MTN	Twi	LS3_GA_TW_DB_EN_EW	1. Continue	2. 18-24	2. Male	1. No Children		2. No			4. Secondary-Vocational	1. Single	2. Rural	3. Few Days	3. Few Days	2. No	4. None	(No Response)					RDD
10	MTN	Twi	LS3_GA_TW_DB_EN_EW	1. Continue	2. 18-24	1. Female	1. No Children	2. No				4. Secondary-Vocational	1. Single	2. Rural	4. Do Not Listen	4. Do Not Watch	2. No	4. None	3. 1 - 5	(No Response)				RDD
10	Vodafone	Dagbani	LS1_EN_GA_DB_TW_EW	1. Continue	5. Over 50	2. Male	4. 18 and Over		1. Yes		3. 7-9 Months	1. None	1. Single	2. Rural	3. Few Days	2. Most Days	(No Response)							RDD
10	MTN	Twi	LS3_GA_TW_DB_EN_EW	1. Continue	3. 25-35	2. Male	1. No Children		1. Yes		1. 1-3 Months	4. Secondary-Vocational	1. Single	1. Urban	3. Few Days	3. Few Days	2. No	4. None	1. More than 10	(No Response)				RDD
10	MTN	Ewe	LS1_EN_GA_DB_TW_EW	1. Continue	3. 25-35	2. Male	3. 5 - 17		2. No			3. Middle-JHS	1. Single	2. Rural	4. Do Not Listen	4. Do Not Watch	2. No	3. 1 - 5	(No Response)					Inbound
10	MTN	Ga	LS1_EN_GA_DB_TW_EW	1. Continue	5. Over 50	1. Female	1. No Children	2. No				4. Secondary-Vocational	2. Married-Cohabiting	1. Urban	2. Most Days	(No Response)								RDD
10	Vodafone	English	LS1_EN_GA_DB_TW_EW	1. Continue	2. 18-24	2. Male	1. No Children		2. No			5. Tertiary and Higher	1. Single	2. Rural	2. Most Days	2. Most Days	2. No	4. None	(No Response)					RDD
10	Vodafone	Twi	LS3_GA_TW_DB_EN_EW	1. Continue	2. 18-24	1. Female	2. Under 5	1. Yes		2. 4-6 Months		2. Primary	2. Married-Cohabiting	2. Rural	2. Most Days	4. Do Not Watch	3. Not Sure	(No Response)						RDD
10	MTN	Twi	LS1_EN_GA_DB_TW_EW	1. Continue	2. 18-24	2. Male	1. No Children		2. No			4. Secondary-Vocational	1. Single	1. Urban	1. Every Day	4. Do Not Watch	1. Yes	1. More than 10	(No Response)					Inbound
10	MTN	English	LS5_TW_EN_EW_DB_GA	1. Continue	2. 18-24	2. Male	1. No Children		2. No			5. Tertiary and Higher	1. Single	2. Rural	4. Do Not Listen	4. Do Not Watch	2. No	(No Response)						Inbound
10	MTN	Ewe	LS4_DB_EN_TW_EW_GA	1. Continue	2. 18-24	2. Male	1. No Children		2. No			4. Secondary-Vocational	2. Married-Cohabiting	2. Rural	2. Most Days	3. Few Days	2. No	2. 6 - 10	1. More than 10	(No Response)				Inbound
10	Vodafone	Twi	LS5_TW_EN_EW_DB_GA	1. Continue	2. 18-24	1. Female	2. Under 5	1. Yes		1. 1-3 Months		2. Primary	1. Single	1. Urban	3. Few Days	1. Every Day	2. No	(No Response)						Inbound
10	MTN	Twi	LS2_EW_EN_DB_GA_TW	1. Continue	4. 36-49	2. Male	2. Under 5		2. No			3. Middle-JHS	2. Married-Cohabiting	1. Urban	2. Most Days	1. Every Day	2. No	2. 6 - 10	(No Response)					RDD
10	MTN	Twi	LS5_TW_EN_EW_DB_GA	1. Continue	2. 18-24	2. Male	1. No Children		2. No			4. Secondary-Vocational	2. Married-Cohabiting	1. Urban	4. Do Not Listen	4. Do Not Watch	1. Yes	4. None	4. None	(No Response)				Inbound
10	Vodafone	Twi	LS3_GA_TW_DB_EN_EW	1. Continue	2. 18-24	2. Male	1. No Children		2. No			1. None	1. Single	1. Urban	4. Do Not Listen	4. Do Not Watch	1. Yes	4. None	(No Response)					Inbound
10	Vodafone	Twi	LS5_TW_EN_EW_DB_GA	1. Continue	2. 18-24	2. Male	2. Under 5		1. Yes		1. 1-3 Months	1. None	2. Married-Cohabiting	2. Rural	2. Most Days	(No Response)								Inbound
10	MTN	Twi	LS2_EW_EN_DB_GA_TW	1. Continue	3. 25-35	1. Female	1. No Children	2. No				2. Primary	2. Married-Cohabiting	1. Urban	1. Every Day	1. Every Day	1. Yes	(No Response)						Inbound
10	Tigo	Twi	LS2_EW_EN_DB_GA_TW	1. Continue	3. 25-35	2. Male	2. Under 5		2. No			3. Middle-JHS	1. Single	2. Rural	4. Do Not Listen	3. Few Days	(No Response)							Inbound
10	MTN	Twi	LS5_TW_EN_EW_DB_GA	1. Continue	2. 18-24	1. Female	3. 5 - 17	2. No				3. Middle-JHS	2. Married-Cohabiting	1. Urban	1. Every Day	3. Few Days	1. Yes	1. More than 10	1. More than 10	(No Response)				Inbound
10	Tigo	Twi	LS4_DB_EN_TW_EW_GA	1. Continue	2. 18-24	2. Male	1. No Children		2. No			3. Middle-JHS	1. Single	1. Urban	3. Few Days	(No Response)								Inbound
10	Airtel	Twi	LS4_DB_EN_TW_EW_GA	1. Continue	3. 25-35	1. Female	3. 5 - 17	2. No				3. Middle-JHS	3. Separated-Divorced	2. Rural	1. Every Day	1. Every Day	(No Response)							Inbound
10	Tigo	Twi	LS5_TW_EN_EW_DB_GA	1. Continue	2. 18-24	2. Male	3. 5 - 17		2. No			3. Middle-JHS	2. Married-Cohabiting	1. Urban	1. Every Day	1. Every Day	3. Not Sure	(No Response)						RDD
10	MTN	Ewe	LS5_TW_EN_EW_DB_GA	1. Continue	2. 18-24	2. Male	1. No Children		2. No			1. None	1. Single	1. Urban	1. Every Day	2. Most Days	(No Response)							RDD
10	Vodafone	English	LS3_GA_TW_DB_EN_EW	1. Continue	3. 25-35	2. Male	3. 5 - 17		2. No			5. Tertiary and Higher	2. Married-Cohabiting	2. Rural	1. Every Day	1. Every Day	(No Response)							RDD
10	Airtel	Twi	LS2_EW_EN_DB_GA_TW	1. Continue	2. 18-24	1. Female	1. No Children	2. No				2. Primary	1. Single	1. Urban	2. Most Days	1. Every Day	1. Yes	3. 1 - 5	(No Response)					RDD
10	Vodafone	English	LS3_GA_TW_DB_EN_EW	1. Continue	4. 36-49	2. Male	3. 5 - 17		2. No			5. Tertiary and Higher	2. Married-Cohabiting	1. Urban	2. Most Days	1. Every Day	1. Yes	2. 6 - 10	2. 6 - 10	(No Response)				RDD
10	Vodafone	Ewe	LS4_DB_EN_TW_EW_GA	1. Continue	3. 25-35	2. Male	2. Under 5		2. No			3. Middle-JHS	2. Married-Cohabiting	2. Rural	2. Most Days	2. Most Days	(No Response)							RDD
10	MTN	Twi	LS5_TW_EN_EW_DB_GA	1. Continue	3. 25-35	1. Female	1. No Children	2. No				2. Primary	1. Single	1. Urban	3. Few Days	1. Every Day	1. Yes	3. 1 - 5	(No Response)					Inbound
10	MTN	Twi	LS1_EN_GA_DB_TW_EW	1. Continue	3. 25-35	2. Male	3. 5 - 17		2. No			4. Secondary-Vocational	2. Married-Cohabiting	1. Urban	3. Few Days	1. Every Day	1. Yes	3. 1 - 5	2. 6 - 10	(No Response)				Inbound
10	MTN	Ga	LS3_GA_TW_DB_EN_EW	1. Continue	3. 25-35	2. Male	2. Under 5		2. No			3. Middle-JHS	1. Single	1. Urban	1. Every Day	1. Every Day	3. Not Sure	(No Response)						RDD
10	Vodafone	English	LS4_DB_EN_TW_EW_GA	1. Continue	2. 18-24	1. Female	1. No Children	2. No				4. Secondary-Vocational	1. Single	1. Urban	3. Few Days	1. Every Day	1. Yes	3. 1 - 5	4. None	4. None	(No Response)			RDD
10	Airtel	Dagbani	LS4_DB_EN_TW_EW_GA	1. Continue	3. 25-35	1. Female	1. No Children	2. No				5. Tertiary and Higher	1. Single	1. Urban	4. Do Not Listen	1. Every Day	1. Yes	1. More than 10	(No Response)					RDD
10	Airtel	Twi	LS2_EW_EN_DB_GA_TW	1. Continue	2. 18-24	2. Male	1. No Children		2. No			5. Tertiary and Higher	1. Single	1. Urban	4. Do Not Listen	4. Do Not Watch	2. No	4. None	(No Response)					RDD
10	MTN	Twi	LS5_TW_EN_EW_DB_GA	1. Continue	2. 18-24	2. Male	1. No Children		2. No			4. Secondary-Vocational	1. Single	1. Urban	4. Do Not Listen	4. Do Not Watch	3. Not Sure	(No Response)						RDD
10	MTN	Twi	LS5_TW_EN_EW_DB_GA	1. Continue	2. 18-24	2. Male	1. No Children		2. No			3. Middle-JHS	1. Single	1. Urban	3. Few Days	2. Most Days	1. Yes	(No Response)						Inbound
10	Vodafone	English	LS5_TW_EN_EW_DB_GA	1. Continue	2. 18-24	2. Male	3. 5 - 17		2. No			1. None	1. Single	1. Urban	1. Every Day	1. Every Day	(No Response)							RDD
10	MTN	English	LS2_EW_EN_DB_GA_TW	1. Continue	2. 18-24	2. Male	1. No Children		2. No			1. None	2. Married-Cohabiting	2. Rural	4. Do Not Listen	2. Most Days	2. No	4. None	4. None	(No Response)				RDD
10	Tigo	Twi	LS3_GA_TW_DB_EN_EW	1. Continue	2. 18-24	2. Male	1. No Children		2. No			4. Secondary-Vocational	1. Single	1. Urban	3. Few Days	3. Few Days	(No Response)							RDD
10	Vodafone	Twi	LS2_EW_EN_DB_GA_TW	1. Continue	3. 25-35	2. Male	4. 18 and Over		2. No			2. Primary	2. Married-Cohabiting	1. Urban	4. Do Not Listen	1. Every Day	(No Response)							Inbound
10	Airtel	Twi	LS4_DB_EN_TW_EW_GA	1. Continue	2. 18-24	2. Male	1. No Children		2. No			2. Primary	1. Single	2. Rural	3. Few Days	4. Do Not Watch	3. Not Sure	4. None	(No Response)					Inbound
10	MTN	English	LS4_DB_EN_TW_EW_GA	1. Continue	3. 25-35	1. Female	2. Under 5	2. No				3. Middle-JHS	2. Married-Cohabiting	2. Rural	4. Do Not Listen	4. Do Not Watch	(No Response)							Inbound
10	MTN	Twi	LS1_EN_GA_DB_TW_EW	1. Continue	3. 25-35	1. Female	1. No Children	2. No				5. Tertiary and Higher	1. Single	1. Urban	4. Do Not Listen	1. Every Day	1. Yes	3. 1 - 5	2. 6 - 10	(No Response)				RDD
10	MTN	Twi	LS3_GA_TW_DB_EN_EW	1. Continue	3. 25-35	2. Male	2. Under 5		2. No			3. Middle-JHS	2. Married-Cohabiting	1. Urban	1. Every Day	1. Every Day	2. No	(No Response)						RDD
10	MTN	Twi	LS3_GA_TW_DB_EN_EW	1. Continue	2. 18-24	1. Female	1. No Children	2. No				4. Secondary-Vocational	2. Married-Cohabiting	1. Urban	4. Do Not Listen	3. Few Days	(No Response)							RDD
10	MTN	English	LS4_DB_EN_TW_EW_GA	1. Continue	2. 18-24	1. Female	1. No Children	2. No				3. Middle-JHS	2. Married-Cohabiting	2. Rural	2. Most Days	1. Every Day	(No Response)							Inbound
10	MTN	Twi	LS3_GA_TW_DB_EN_EW	1. Continue	3. 25-35	2. Male	2. Under 5		2. No			4. Secondary-Vocational	2. Married-Cohabiting	2. Rural	4. Do Not Listen	1. Every Day	3. Not Sure	(No Response)						Inbound
10	Airtel	Twi	LS4_DB_EN_TW_EW_GA	1. Continue	2. 18-24	1. Female	1. No Children	2. No				1. None	1. Single	1. Urban	1. Every Day	1. Every Day	1. Yes	1. More than 10	1. More than 10	4. None	(No Response)			Inbound
10	MTN	Ewe	LS2_EW_EN_DB_GA_TW	1. Continue	3. 25-35	2. Male	3. 5 - 17		2. No			4. Secondary-Vocational	1. Single	1. Urban	1. Every Day	1. Every Day	2. No	(No Response)						Inbound
10	MTN	Twi	LS2_EW_EN_DB_GA_TW	1. Continue	3. 25-35	2. Male	1. No Children		2. No			2. Primary	1. Single	2. Rural	1. Every Day	1. Every Day	1. Yes	1. More than 10	2. 6 - 10	(No Response)				Inbound
10	MTN	Twi	LS1_EN_GA_DB_TW_EW	1. Continue	2. 18-24	1. Female	3. 5 - 17	2. No				4. Secondary-Vocational	2. Married-Cohabiting	1. Urban	4. Do Not Listen	1. Every Day	1. Yes	4. None	4. None	(No Response)				Inbound
10	Airtel	Twi	LS2_EW_EN_DB_GA_TW	1. Continue	3. 25-35	2. Male	3. 5 - 17		2. No			3. Middle-JHS	2. Married-Cohabiting	2. Rural	1. Every Day	3. Few Days	2. No	4. None	(No Response)					Inbound
10	MTN	Twi	LS1_EN_GA_DB_TW_EW	1. Continue	4. 36-49	2. Male	2. Under 5		2. No			3. Middle-JHS	2. Married-Cohabiting	1. Urban	2. Most Days	1. Every Day	(No Response)							Inbound
10	Airtel	Twi	LS1_EN_GA_DB_TW_EW	1. Continue	2. 18-24	2. Male	3. 5 - 17		2. No			3. Middle-JHS	2. Married-Cohabiting	1. Urban	1. Every Day	2. Most Days	2. No	4. None	(No Response)					RDD
10	Tigo	Twi	LS5_TW_EN_EW_DB_GA	1. Continue	2. 18-24	2. Male	1. No Children		2. No			3. Middle-JHS	2. Married-Cohabiting	1. Urban	2. Most Days	3. Few Days	2. No	(No Response)						Inbound
10	Airtel	Twi	LS3_GA_TW_DB_EN_EW	1. Continue	4. 36-49	1. Female	3. 5 - 17	1. Yes		1. 1-3 Months		4. Secondary-Vocational	2. Married-Cohabiting	1. Urban	3. Few Days	1. Every Day	1. Yes	(No Response)						RDD
10	MTN	English	LS4_DB_EN_TW_EW_GA	1. Continue	3. 25-35	2. Male	1. No Children		2. No			5. Tertiary and Higher	1. Single	1. Urban	1. Every Day	1. Every Day	(No Response)							RDD
10	MTN	Twi	LS5_TW_EN_EW_DB_GA	1. Continue	4. 36-49	2. Male	3. 5 - 17		2. No			2. Primary	2. Married-Cohabiting	2. Rural	1. Every Day	4. Do Not Watch	1. Yes	(No Response)						RDD
10	MTN	Twi	LS5_TW_EN_EW_DB_GA	1. Continue	4. 36-49	2. Male	2. Under 5		2. No			3. Middle-JHS	2. Married-Cohabiting	2. Rural	3. Few Days	3. Few Days	3. Not Sure	4. None	(No Response)					RDD
10	Airtel	Twi	LS5_TW_EN_EW_DB_GA	1. Continue	2. 18-24	2. Male	1. No Children		2. No			4. Secondary-Vocational	1. Single	1. Urban	4. Do Not Listen	3. Few Days	1. Yes	(No Response)						RDD
10	Airtel	Twi	LS2_EW_EN_DB_GA_TW	1. Continue	2. 18-24	2. Male	1. No Children		2. No			4. Secondary-Vocational	1. Single	1. Urban	2. Most Days	3. Few Days	2. No	4. None	4. None	(No Response)				RDD
10	MTN	Twi	LS5_TW_EN_EW_DB_GA	1. Continue	2. 18-24	1. Female	1. No Children	2. No				2. Primary	1. Single	1. Urban	1. Every Day	2. Most Days	2. No	(No Response)						RDD
10	MTN	Twi	LS1_EN_GA_DB_TW_EW	1. Continue	3. 25-35	1. Female	3. 5 - 17	2. No				5. Tertiary and Higher	3. Separated-Divorced	1. Urban	3. Few Days	1. Every Day	3. Not Sure	(No Response)						RDD
10	Tigo	Ewe	LS3_GA_TW_DB_EN_EW	1. Continue	3. 25-35	1. Female	1. No Children	2. No				3. Middle-JHS	1. Single	1. Urban	1. Every Day	2. Most Days	(No Response)							RDD
10	MTN	Twi	LS5_TW_EN_EW_DB_GA	1. Continue	2. 18-24	1. Female	2. Under 5	2. No				4. Secondary-Vocational	2. Married-Cohabiting	1. Urban	3. Few Days	3. Few Days	(No Response)							RDD
10	MTN	Twi	LS4_DB_EN_TW_EW_GA	1. Continue	2. 18-24	2. Male	1. No Children		2. No			2. Primary	1. Single	1. Urban	1. Every Day	4. Do Not Watch	3. Not Sure	1. More than 10	4. None	1. More than 10	(No Response)			RDD
10	MTN	Twi	LS5_TW_EN_EW_DB_GA	1. Continue	3. 25-35	2. Male	2. Under 5		2. No			1. None	2. Married-Cohabiting	2. Rural	3. Few Days	3. Few Days	3. Not Sure	(No Response)						RDD
10	MTN	Twi	LS1_EN_GA_DB_TW_EW	1. Continue	2. 18-24	2. Male	1. No Children		2. No			4. Secondary-Vocational	2. Married-Cohabiting	2. Rural	3. Few Days	3. Few Days	2. No	4. None	4. None	(No Response)				RDD
10	Airtel	English	LS1_EN_GA_DB_TW_EW	1. Continue	4. 36-49	2. Male	3. 5 - 17		2. No			4. Secondary-Vocational	1. Single	1. Urban	2. Most Days	4. Do Not Watch	2. No	4. None	(No Response)					Inbound
10	MTN	Twi	LS4_DB_EN_TW_EW_GA	1. Continue	2. 18-24	2. Male	2. Under 5		1. Yes		1. 1-3 Months	1. None	1. Single	2. Rural	1. Every Day	1. Every Day	(No Response)							RDD
10	MTN	Twi	LS1_EN_GA_DB_TW_EW	1. Continue	5. Over 50	2. Male	2. Under 5		2. No			1. None	2. Married-Cohabiting	1. Urban	3. Few Days	1. Every Day	3. Not Sure	4. None	(No Response)					RDD
10	MTN	Twi	LS3_GA_TW_DB_EN_EW	1. Continue	2. 18-24	2. Male	1. No Children		2. No			3. Middle-JHS	1. Single	1. Urban	1. Every Day	4. Do Not Watch	(No Response)							RDD
10	MTN	Twi	LS3_GA_TW_DB_EN_EW	1. Continue	2. 18-24	2. Male	2. Under 5		2. No			1. None	2. Married-Cohabiting	1. Urban	3. Few Days	3. Few Days	(No Response)							RDD
10	Tigo	Ewe	LS4_DB_EN_TW_EW_GA	1. Continue	2. 18-24	1. Female	1. No Children	2. No				2. Primary	3. Separated-Divorced	1. Urban	2. Most Days	1. Every Day	2. No	(No Response)						Inbound
10	MTN	Ewe	LS3_GA_TW_DB_EN_EW	1. Continue	2. 18-24	1. Female	2. Under 5	2. No				4. Secondary-Vocational	2. Married-Cohabiting	1. Urban	2. Most Days	1. Every Day	2. No	3. 1 - 5	4. None	(No Response)				RDD
10	MTN	Twi	LS1_EN_GA_DB_TW_EW	1. Continue	2. 18-24	2. Male	1. No Children		2. No			3. Middle-JHS	1. Single	2. Rural	1. Every Day	2. Most Days	(No Response)							RDD
10	Vodafone	Twi	LS1_EN_GA_DB_TW_EW	1. Continue	2. 18-24	2. Male	3. 5 - 17		1. Yes		1. 1-3 Months	4. Secondary-Vocational	2. Married-Cohabiting	1. Urban	2. Most Days	2. Most Days	1. Yes	4. None	3. 1 - 5	(No Response)				RDD
10	MTN	Ewe	LS1_EN_GA_DB_TW_EW	1. Continue	3. 25-35	1. Female	2. Under 5	2. No				3. Middle-JHS	2. Married-Cohabiting	2. Rural	3. Few Days	3. Few Days	1. Yes	3. 1 - 5	4. None	4. None	2. No	1. 1	(No Response)	RDD
10	Airtel	English	LS5_TW_EN_EW_DB_GA	1. Continue	2. 18-24	1. Female	1. No Children	2. No				4. Secondary-Vocational	1. Single	1. Urban	2. Most Days	1. Every Day	1. Yes	1. More than 10	(No Response)					RDD
10	Airtel	Twi	LS5_TW_EN_EW_DB_GA	1. Continue	3. 25-35	1. Female	1. No Children	2. No				5. Tertiary and Higher	2. Married-Cohabiting	1. Urban	1. Every Day	4. Do Not Watch	2. No	(No Response)						RDD
10	MTN	Ewe	LS2_EW_EN_DB_GA_TW	1. Continue	2. 18-24	1. Female	1. No Children	2. No				2. Primary	1. Single	1. Urban	2. Most Days	1. Every Day	2. No	(No Response)						RDD
10	MTN	Twi	LS3_GA_TW_DB_EN_EW	1. Continue	4. 36-49	2. Male	3. 5 - 17		2. No			3. Middle-JHS	1. Single	1. Urban	3. Few Days	3. Few Days	2. No	4. None	4. None	(No Response)				Inbound
10	MTN	Twi	LS1_EN_GA_DB_TW_EW	1. Continue	2. 18-24	2. Male	3. 5 - 17		1. Yes		1. 1-3 Months	3. Middle-JHS	2. Married-Cohabiting	1. Urban	4. Do Not Listen	4. Do Not Watch	(No Response)							Inbound
10	MTN	English	LS4_DB_EN_TW_EW_GA	1. Continue	3. 25-35	2. Male	2. Under 5		2. No			5. Tertiary and Higher	3. Separated-Divorced	2. Rural	1. Every Day	1. Every Day	1. Yes	(No Response)						Inbound
10	MTN	English	LS1_EN_GA_DB_TW_EW	1. Continue	3. 25-35	1. Female	2. Under 5	2. No				5. Tertiary and Higher	2. Married-Cohabiting	1. Urban	3. Few Days	1. Every Day	1. Yes	4. None	4. None	(No Response)				RDD
10	Airtel	Twi	LS4_DB_EN_TW_EW_GA	1. Continue	3. 25-35	2. Male	1. No Children		2. No			3. Middle-JHS	1. Single	1. Urban	1. Every Day	4. Do Not Watch	3. Not Sure	4. None	4. None	(No Response)				RDD
10	MTN	Twi	LS3_GA_TW_DB_EN_EW	1. Continue	3. 25-35	1. Female	1. No Children	2. No				5. Tertiary and Higher	1. Single	2. Rural	1. Every Day	4. Do Not Watch	2. No	(No Response)						RDD
10	Airtel	Twi	LS3_GA_TW_DB_EN_EW	1. Continue	2. 18-24	1. Female	1. No Children	2. No				5. Tertiary and Higher	1. Single	1. Urban	3. Few Days	3. Few Days	1. Yes	(No Response)						RDD
10	Tigo	Twi	LS3_GA_TW_DB_EN_EW	1. Continue	5. Over 50	2. Male	4. 18 and Over		2. No			5. Tertiary and Higher	2. Married-Cohabiting	1. Urban	4. Do Not Listen	1. Every Day	3. Not Sure	4. None	(No Response)					Inbound
10	Vodafone	English	LS4_DB_EN_TW_EW_GA	1. Continue	2. 18-24	1. Female	1. No Children	2. No				4. Secondary-Vocational	1. Single	1. Urban	1. Every Day	1. Every Day	1. Yes	4. None	(No Response)					RDD
10	Airtel	English	LS1_EN_GA_DB_TW_EW	1. Continue	2. 18-24	2. Male	2. Under 5		2. No			3. Middle-JHS	2. Married-Cohabiting	1. Urban	2. Most Days	1. Every Day	1. Yes	1. More than 10	1. More than 10	3. 1 - 5	1. Yes	1. 1	(No Response)	RDD
10	Vodafone	English	LS1_EN_GA_DB_TW_EW	1. Continue	2. 18-24	2. Male	1. No Children		2. No			4. Secondary-Vocational	1. Single	2. Rural	4. Do Not Listen	4. Do Not Watch	2. No	4. None	4. None	(No Response)				Inbound
10	MTN	English	LS3_GA_TW_DB_EN_EW	1. Continue	2. 18-24	2. Male	1. No Children		2. No			3. Middle-JHS	1. Single	2. Rural	3. Few Days	3. Few Days	2. No	4. None	3. 1 - 5	(No Response)				RDD
10	MTN	Twi	LS3_GA_TW_DB_EN_EW	1. Continue	3. 25-35	2. Male	1. No Children		1. Yes		2. 4-6 Months	4. Secondary-Vocational	2. Married-Cohabiting	2. Rural	3. Few Days	3. Few Days	1. Yes	(No Response)						RDD
10	MTN	Twi	LS5_TW_EN_EW_DB_GA	1. Continue	2. 18-24	2. Male	1. No Children		2. No			1. None	2. Married-Cohabiting	1. Urban	3. Few Days	4. Do Not Watch	(No Response)							RDD
10	Tigo	Twi	LS3_GA_TW_DB_EN_EW	1. Continue	2. 18-24	2. Male	1. No Children		2. No			4. Secondary-Vocational	1. Single	1. Urban	1. Every Day	3. Few Days	1. Yes	1. More than 10	1. More than 10	2. 6 - 10	(No Response)			RDD
10	MTN	Ewe	LS1_EN_GA_DB_TW_EW	1. Continue	3. 25-35	2. Male	2. Under 5		2. No			3. Middle-JHS	2. Married-Cohabiting	1. Urban	1. Every Day	2. Most Days	(No Response)							RDD
10	Vodafone	Ewe	LS1_EN_GA_DB_TW_EW	1. Continue	2. 18-24	1. Female	1. No Children	2. No				5. Tertiary and Higher	1. Single	1. Urban	4. Do Not Listen	(No Response)								RDD
10	MTN	Twi	LS1_EN_GA_DB_TW_EW	1. Continue	5. Over 50	2. Male	3. 5 - 17		2. No			3. Middle-JHS	2. Married-Cohabiting	1. Urban	3. Few Days	3. Few Days	3. Not Sure	(No Response)						Inbound
10	MTN	Twi	LS3_GA_TW_DB_EN_EW	1. Continue	2. 18-24	2. Male	4. 18 and Over		2. No			2. Primary	2. Married-Cohabiting	2. Rural	1. Every Day	2. Most Days	1. Yes	4. None	3. 1 - 5	(No Response)				Inbound
10	MTN	Twi	LS5_TW_EN_EW_DB_GA	1. Continue	2. 18-24	2. Male	2. Under 5		2. No			3. Middle-JHS	1. Single	1. Urban	4. Do Not Listen	1. Every Day	2. No	4. None	1. More than 10	1. More than 10	2. No	5. 5+	(No Response)	Inbound
10	MTN	English	LS1_EN_GA_DB_TW_EW	1. Continue	3. 25-35	2. Male	1. No Children		2. No			5. Tertiary and Higher	1. Single	1. Urban	3. Few Days	4. Do Not Watch	3. Not Sure	4. None	4. None	(No Response)				RDD
10	Tigo	Twi	LS3_GA_TW_DB_EN_EW	1. Continue	5. Over 50	1. Female	4. 18 and Over	2. No				3. Middle-JHS	2. Married-Cohabiting	1. Urban	3. Few Days	(No Response)								RDD
10	MTN	English	LS4_DB_EN_TW_EW_GA	1. Continue	2. 18-24	2. Male	1. No Children		2. No			4. Secondary-Vocational	1. Single	1. Urban	2. Most Days	4. Do Not Watch	(No Response)							RDD
10	Vodafone	English	LS2_EW_EN_DB_GA_TW	1. Continue	3. 25-35	2. Male	3. 5 - 17		2. No			5. Tertiary and Higher	1. Single	2. Rural	4. Do Not Listen	4. Do Not Watch	(No Response)							RDD
10	Vodafone	English	LS3_GA_TW_DB_EN_EW	1. Continue	2. 18-24	1. Female	1. No Children	2. No				4. Secondary-Vocational	1. Single	1. Urban	4. Do Not Listen	4. Do Not Watch	2. No	4. None	4. None	3. 1 - 5	(No Response)			RDD
10	Vodafone	English	LS1_EN_GA_DB_TW_EW	1. Continue	4. 36-49	2. Male	2. Under 5		2. No			5. Tertiary and Higher	2. Married-Cohabiting	1. Urban	4. Do Not Listen	4. Do Not Watch	2. No	4. None	(No Response)					RDD
10	Vodafone	Ewe	LS5_TW_EN_EW_DB_GA	1. Continue	2. 18-24	2. Male	1. No Children		2. No			1. None	1. Single	1. Urban	1. Every Day	1. Every Day	(No Response)							RDD
10	MTN	Ewe	LS2_EW_EN_DB_GA_TW	1. Continue	3. 25-35	2. Male	1. No Children		2. No			3. Middle-JHS	1. Single	1. Urban	1. Every Day	1. Every Day	(No Response)							Inbound
10	MTN	Twi	LS4_DB_EN_TW_EW_GA	1. Continue	2. 18-24	2. Male	1. No Children		2. No			4. Secondary-Vocational	1. Single	1. Urban	2. Most Days	2. Most Days	2. No	4. None	4. None	(No Response)				Inbound
10	MTN	Twi	LS4_DB_EN_TW_EW_GA	1. Continue	5. Over 50	1. Female	3. 5 - 17	2. No				3. Middle-JHS	2. Married-Cohabiting	1. Urban	3. Few Days	2. Most Days	1. Yes	2. 6 - 10	(No Response)					RDD
10	Airtel	English	LS5_TW_EN_EW_DB_GA	1. Continue	4. 36-49	2. Male	2. Under 5		2. No			5. Tertiary and Higher	2. Married-Cohabiting	1. Urban	1. Every Day	(No Response)								RDD
10	MTN	English	LS5_TW_EN_EW_DB_GA	1. Continue	2. 18-24	2. Male	1. No Children		2. No			3. Middle-JHS	1. Single	2. Rural	2. Most Days	2. Most Days	3. Not Sure	(No Response)						RDD
10	MTN	Ga	LS5_TW_EN_EW_DB_GA	1. Continue	4. 36-49	2. Male	1. No Children		2. No			4. Secondary-Vocational	1. Single	1. Urban	1. Every Day	1. Every Day	(No Response)							RDD
10	Vodafone	Ewe	LS5_TW_EN_EW_DB_GA	1. Continue	2. 18-24	1. Female	1. No Children	2. No				5. Tertiary and Higher	1. Single	1. Urban	4. Do Not Listen	(No Response)								RDD
10	MTN	Ewe	LS2_EW_EN_DB_GA_TW	1. Continue	2. 18-24	2. Male	1. No Children		2. No			2. Primary	1. Single	1. Urban	2. Most Days	2. Most Days	(No Response)							RDD
10	MTN	Ga	LS5_TW_EN_EW_DB_GA	1. Continue	3. 25-35	1. Female	2. Under 5	2. No				3. Middle-JHS	1. Single	2. Rural	4. Do Not Listen	4. Do Not Watch	2. No	(No Response)						RDD
10	MTN	Ewe	LS2_EW_EN_DB_GA_TW	1. Continue	2. 18-24	2. Male	1. No Children		2. No			4. Secondary-Vocational	1. Single	2. Rural	4. Do Not Listen	4. Do Not Watch	(No Response)							Inbound
10	MTN	Twi	LS1_EN_GA_DB_TW_EW	1. Continue	2. 18-24	1. Female	1. No Children	2. No				4. Secondary-Vocational	1. Single	1. Urban	3. Few Days	(No Response)								RDD
10	MTN	English	LS4_DB_EN_TW_EW_GA	1. Continue	3. 25-35	2. Male	1. No Children		2. No			5. Tertiary and Higher	1. Single	1. Urban	3. Few Days	3. Few Days	1. Yes	3. 1 - 5	3. 1 - 5	(No Response)				RDD
10	MTN	Twi	LS1_EN_GA_DB_TW_EW	1. Continue	2. 18-24	1. Female	2. Under 5	1. Yes		1. 1-3 Months		4. Secondary-Vocational	1. Single	1. Urban	4. Do Not Listen	4. Do Not Watch	(No Response)							RDD
10	MTN	Twi	LS4_DB_EN_TW_EW_GA	1. Continue	2. 18-24	2. Male	2. Under 5		2. No			1. None	2. Married-Cohabiting	2. Rural	3. Few Days	4. Do Not Watch	(No Response)							Inbound
10	Tigo	Twi	LS1_EN_GA_DB_TW_EW	1. Continue	3. 25-35	2. Male	1. No Children		2. No			3. Middle-JHS	1. Single	1. Urban	3. Few Days	3. Few Days	2. No	4. None	4. None	(No Response)				Inbound
10	MTN	English	LS2_EW_EN_DB_GA_TW	1. Continue	3. 25-35	1. Female	1. No Children	2. No				3. Middle-JHS	1. Single	1. Urban	3. Few Days	1. Every Day	1. Yes	3. 1 - 5	(No Response)					Inbound
10	MTN	Twi	LS1_EN_GA_DB_TW_EW	1. Continue	3. 25-35	2. Male	1. No Children		2. No			3. Middle-JHS	1. Single	1. Urban	1. Every Day	1. Every Day	3. Not Sure	(No Response)						RDD
10	Vodafone	Ewe	LS2_EW_EN_DB_GA_TW	1. Continue	5. Over 50	2. Male	4. 18 and Over		2. No			3. Middle-JHS	2. Married-Cohabiting	1. Urban	2. Most Days	3. Few Days	2. No	3. 1 - 5	3. 1 - 5	(No Response)				RDD
10	MTN	Twi	LS5_TW_EN_EW_DB_GA	1. Continue	2. 18-24	2. Male	1. No Children		2. No			4. Secondary-Vocational	4. Widowed	1. Urban	3. Few Days	3. Few Days	2. No	(No Response)						RDD
10	MTN	Ewe	LS2_EW_EN_DB_GA_TW	1. Continue	2. 18-24	2. Male	1. No Children		2. No			3. Middle-JHS	1. Single	1. Urban	2. Most Days	1. Every Day	2. No	1. More than 10	(No Response)					RDD
10	Airtel	Dagbani	LS2_EW_EN_DB_GA_TW	1. Continue	2. 18-24	2. Male	4. 18 and Over		2. No			1. None	2. Married-Cohabiting	2. Rural	4. Do Not Listen	4. Do Not Watch	1. Yes	4. None	(No Response)					RDD
10	Vodafone	English	LS2_EW_EN_DB_GA_TW	1. Continue	2. 18-24	2. Male	1. No Children		2. No			5. Tertiary and Higher	1. Single	1. Urban	4. Do Not Listen	4. Do Not Watch	(No Response)							RDD
10	Vodafone	English	LS1_EN_GA_DB_TW_EW	1. Continue	3. 25-35	1. Female	1. No Children	2. No				5. Tertiary and Higher	1. Single	1. Urban	3. Few Days	1. Every Day	3. Not Sure	4. None	2. 6 - 10	(No Response)				RDD
10	MTN	English	LS4_DB_EN_TW_EW_GA	1. Continue	3. 25-35	2. Male	1. No Children		2. No			5. Tertiary and Higher	1. Single	1. Urban	1. Every Day	2. Most Days	(No Response)							Inbound
10	MTN	English	LS4_DB_EN_TW_EW_GA	1. Continue	2. 18-24	2. Male	1. No Children		2. No			3. Middle-JHS	1. Single	2. Rural	1. Every Day	2. Most Days	(No Response)							RDD
10	Airtel	English	LS2_EW_EN_DB_GA_TW	1. Continue	4. 36-49	1. Female	3. 5 - 17	2. No				4. Secondary-Vocational	2. Married-Cohabiting	1. Urban	2. Most Days	1. Every Day	2. No	2. 6 - 10	(No Response)					RDD
10	Vodafone	Twi	LS5_TW_EN_EW_DB_GA	1. Continue	2. 18-24	1. Female	1. No Children	2. No				4. Secondary-Vocational	1. Single	1. Urban	3. Few Days	(No Response)								RDD
10	Airtel	Twi	LS2_EW_EN_DB_GA_TW	1. Continue	2. 18-24	2. Male	1. No Children		2. No			1. None	2. Married-Cohabiting	1. Urban	2. Most Days	4. Do Not Watch	(No Response)							Inbound
10	MTN	Twi	LS3_GA_TW_DB_EN_EW	1. Continue	3. 25-35	2. Male	3. 5 - 17		2. No			4. Secondary-Vocational	2. Married-Cohabiting	2. Rural	2. Most Days	(No Response)								RDD
10	MTN	Twi	LS1_EN_GA_DB_TW_EW	1. Continue	2. 18-24	2. Male	2. Under 5		2. No			3. Middle-JHS	2. Married-Cohabiting	1. Urban	1. Every Day	1. Every Day	(No Response)							RDD
10	MTN	Twi	LS4_DB_EN_TW_EW_GA	1. Continue	2. 18-24	1. Female	3. 5 - 17	2. No				1. None	2. Married-Cohabiting	2. Rural	3. Few Days	3. Few Days	2. No	(No Response)						RDD
10	MTN	Twi	LS5_TW_EN_EW_DB_GA	1. Continue	2. 18-24	1. Female	1. No Children	2. No				4. Secondary-Vocational	1. Single	1. Urban	2. Most Days	2. Most Days	2. No	4. None	(No Response)					Inbound
10	Tigo	Twi	LS3_GA_TW_DB_EN_EW	1. Continue	2. 18-24	1. Female	1. No Children	2. No				4. Secondary-Vocational	1. Single	1. Urban	1. Every Day	1. Every Day	1. Yes	4. None	(No Response)					RDD
10	MTN	Twi	LS5_TW_EN_EW_DB_GA	1. Continue	2. 18-24	2. Male	3. 5 - 17		2. No			3. Middle-JHS	2. Married-Cohabiting	1. Urban	1. Every Day	3. Few Days	1. Yes	1. More than 10	1. More than 10	(No Response)				RDD
10	MTN	Twi	LS1_EN_GA_DB_TW_EW	1. Continue	3. 25-35	2. Male	1. No Children		2. No			4. Secondary-Vocational	1. Single	1. Urban	3. Few Days	4. Do Not Watch	3. Not Sure	(No Response)						Inbound
10	MTN	English	LS4_DB_EN_TW_EW_GA	1. Continue	2. 18-24	2. Male	1. No Children		2. No			4. Secondary-Vocational	1. Single	1. Urban	1. Every Day	3. Few Days	1. Yes	4. None	(No Response)					RDD
10	Tigo	Twi	LS5_TW_EN_EW_DB_GA	1. Continue	5. Over 50	2. Male	1. No Children		2. No			3. Middle-JHS	2. Married-Cohabiting	2. Rural	4. Do Not Listen	4. Do Not Watch	1. Yes	1. More than 10	4. None	(No Response)				RDD
10	Vodafone	Twi	LS1_EN_GA_DB_TW_EW	1. Continue	2. 18-24	2. Male	2. Under 5		2. No			2. Primary	1. Single	1. Urban	2. Most Days	(No Response)								RDD
10	Vodafone	English	LS2_EW_EN_DB_GA_TW	1. Continue	4. 36-49	2. Male	1. No Children		2. No			5. Tertiary and Higher	1. Single	1. Urban	3. Few Days	3. Few Days	2. No	3. 1 - 5	(No Response)					RDD
10	Vodafone	Twi	LS3_GA_TW_DB_EN_EW	1. Continue	3. 25-35	2. Male	2. Under 5		2. No			2. Primary	1. Single	1. Urban	1. Every Day	3. Few Days	2. No	(No Response)						RDD
10	Tigo	Twi	LS3_GA_TW_DB_EN_EW	1. Continue	3. 25-35	2. Male	1. No Children		2. No			3. Middle-JHS	2. Married-Cohabiting	1. Urban	4. Do Not Listen	3. Few Days	1. Yes	4. None	(No Response)					RDD
10	MTN	Ewe	LS5_TW_EN_EW_DB_GA	1. Continue	3. 25-35	2. Male	3. 5 - 17		1. Yes		2. 4-6 Months	4. Secondary-Vocational	2. Married-Cohabiting	2. Rural	1. Every Day	4. Do Not Watch	2. No	(No Response)						RDD
10	MTN	Twi	LS3_GA_TW_DB_EN_EW	1. Continue	3. 25-35	1. Female	2. Under 5	2. No				3. Middle-JHS	3. Separated-Divorced	1. Urban	3. Few Days	1. Every Day	3. Not Sure	4. None	4. None	4. None	2. No	1. 1	(No Response)	RDD
10	MTN	Twi	LS5_TW_EN_EW_DB_GA	1. Continue	2. 18-24	2. Male	1. No Children		1. Yes		2. 4-6 Months	5. Tertiary and Higher	2. Married-Cohabiting	1. Urban	2. Most Days	1. Every Day	1. Yes	2. 6 - 10	1. More than 10	(No Response)				Inbound
10	Vodafone	Ga	LS3_GA_TW_DB_EN_EW	1. Continue	5. Over 50	2. Male	2. Under 5		2. No			2. Primary	2. Married-Cohabiting	1. Urban	4. Do Not Listen	3. Few Days	2. No	4. None	4. None	(No Response)				RDD
10	Vodafone	Twi	LS2_EW_EN_DB_GA_TW	1. Continue	3. 25-35	1. Female	1. No Children	2. No				5. Tertiary and Higher	1. Single	1. Urban	3. Few Days	1. Every Day	2. No	1. More than 10	(No Response)					RDD
10	Tigo	Twi	LS5_TW_EN_EW_DB_GA	1. Continue	2. 18-24	1. Female	2. Under 5	2. No				3. Middle-JHS	1. Single	1. Urban	1. Every Day	(No Response)								RDD
10	Airtel	English	LS4_DB_EN_TW_EW_GA	1. Continue	3. 25-35	2. Male	2. Under 5		2. No			5. Tertiary and Higher	2. Married-Cohabiting	2. Rural	1. Every Day	(No Response)								RDD
10	Vodafone	English	LS3_GA_TW_DB_EN_EW	1. Continue	2. 18-24	2. Male	1. No Children		1. Yes		1. 1-3 Months	4. Secondary-Vocational	1. Single	2. Rural	1. Every Day	1. Every Day	1. Yes	2. 6 - 10	1. More than 10	(No Response)				Inbound
10	MTN	Twi	LS2_EW_EN_DB_GA_TW	1. Continue	3. 25-35	2. Male	2. Under 5		2. No			5. Tertiary and Higher	2. Married-Cohabiting	2. Rural	1. Every Day	1. Every Day	1. Yes	(No Response)						Inbound
10	Vodafone	English	LS1_EN_GA_DB_TW_EW	1. Continue	2. 18-24	2. Male	1. No Children		2. No			3. Middle-JHS	1. Single	2. Rural	3. Few Days	3. Few Days	3. Not Sure	(No Response)						RDD
10	Airtel	English	LS1_EN_GA_DB_TW_EW	1. Continue	2. 18-24	2. Male	1. No Children		2. No			4. Secondary-Vocational	1. Single	1. Urban	3. Few Days	3. Few Days	(No Response)							RDD
10	Tigo	Twi	LS2_EW_EN_DB_GA_TW	1. Continue	2. 18-24	2. Male	1. No Children		2. No			1. None	1. Single	1. Urban	1. Every Day	1. Every Day	1. Yes	1. More than 10	(No Response)					RDD
10	Tigo	Ga	LS3_GA_TW_DB_EN_EW	1. Continue	4. 36-49	2. Male	2. Under 5		2. No			4. Secondary-Vocational	2. Married-Cohabiting	2. Rural	4. Do Not Listen	1. Every Day	3. Not Sure	(No Response)						RDD
10	MTN	Twi	LS1_EN_GA_DB_TW_EW	1. Continue	3. 25-35	2. Male	3. 5 - 17		2. No			1. None	2. Married-Cohabiting	1. Urban	2. Most Days	3. Few Days	3. Not Sure	4. None	(No Response)					RDD
10	MTN	Twi	LS4_DB_EN_TW_EW_GA	1. Continue	2. 18-24	2. Male	2. Under 5		2. No			3. Middle-JHS	3. Separated-Divorced	1. Urban	3. Few Days	3. Few Days	3. Not Sure	(No Response)						RDD
10	MTN	Twi	LS3_GA_TW_DB_EN_EW	1. Continue	2. 18-24	2. Male	3. 5 - 17		2. No			2. Primary	2. Married-Cohabiting	2. Rural	2. Most Days	2. Most Days	1. Yes	4. None	4. None	(No Response)				Inbound
10	Vodafone	English	LS5_TW_EN_EW_DB_GA	1. Continue	3. 25-35	2. Male	1. No Children		2. No			5. Tertiary and Higher	1. Single	1. Urban	1. Every Day	1. Every Day	1. Yes	2. 6 - 10	(No Response)					Inbound
10	Vodafone	English	LS2_EW_EN_DB_GA_TW	1. Continue	2. 18-24	2. Male	1. No Children		2. No			3. Middle-JHS	1. Single	1. Urban	3. Few Days	3. Few Days	2. No	3. 1 - 5	2. 6 - 10	(No Response)				RDD
10	Airtel	English	LS1_EN_GA_DB_TW_EW	1. Continue	3. 25-35	2. Male	1. No Children		2. No			4. Secondary-Vocational	1. Single	1. Urban	4. Do Not Listen	3. Few Days	1. Yes	3. 1 - 5	4. None	(No Response)				RDD
10	MTN	Twi	LS3_GA_TW_DB_EN_EW	1. Continue	2. 18-24	2. Male	3. 5 - 17		2. No			3. Middle-JHS	2. Married-Cohabiting	2. Rural	4. Do Not Listen	3. Few Days	2. No	4. None	(No Response)					RDD
10	MTN	Twi	LS4_DB_EN_TW_EW_GA	1. Continue	2. 18-24	2. Male	1. No Children		1. Yes		5. Not Pregnant	1. None	1. Single	1. Urban	4. Do Not Listen	1. Every Day	2. No	4. None	4. None	(No Response)				RDD
10	MTN	Twi	LS2_EW_EN_DB_GA_TW	1. Continue	3. 25-35	1. Female	1. No Children	2. No				5. Tertiary and Higher	4. Widowed	1. Urban	4. Do Not Listen	(No Response)								RDD
10	MTN	Twi	LS5_TW_EN_EW_DB_GA	1. Continue	2. 18-24	2. Male	3. 5 - 17		2. No			3. Middle-JHS	2. Married-Cohabiting	1. Urban	3. Few Days	1. Every Day	1. Yes	2. 6 - 10	1. More than 10	(No Response)				RDD
10	MTN	Twi	LS5_TW_EN_EW_DB_GA	1. Continue	2. 18-24	2. Male	3. 5 - 17		2. No			4. Secondary-Vocational	1. Single	2. Rural	3. Few Days	4. Do Not Watch	(No Response)							RDD
10	MTN	Twi	LS1_EN_GA_DB_TW_EW	1. Continue	2. 18-24	2. Male	2. Under 5		2. No			3. Middle-JHS	2. Married-Cohabiting	2. Rural	2. Most Days	3. Few Days	2. No	3. 1 - 5	3. 1 - 5	(No Response)				RDD
10	Airtel	Ewe	LS1_EN_GA_DB_TW_EW	1. Continue	2. 18-24	2. Male	1. No Children		2. No			1. None	1. Single	1. Urban	1. Every Day	1. Every Day	2. No	4. None	2. 6 - 10	(No Response)				RDD
10	Airtel	Twi	LS3_GA_TW_DB_EN_EW	1. Continue	2. 18-24	2. Male	1. No Children		2. No			4. Secondary-Vocational	1. Single	1. Urban	1. Every Day	1. Every Day	1. Yes	2. 6 - 10	4. None	(No Response)				RDD
10	Vodafone	English	LS1_EN_GA_DB_TW_EW	1. Continue	2. 18-24	2. Male	1. No Children		2. No			4. Secondary-Vocational	1. Single	1. Urban	3. Few Days	3. Few Days	1. Yes	1. More than 10	3. 1 - 5	(No Response)				RDD
10	Airtel	Twi	LS1_EN_GA_DB_TW_EW	1. Continue	2. 18-24	2. Male	2. Under 5		2. No			3. Middle-JHS	2. Married-Cohabiting	1. Urban	1. Every Day	3. Few Days	2. No	1. More than 10	3. 1 - 5	3. 1 - 5	(No Response)			RDD
10	MTN	Twi	LS1_EN_GA_DB_TW_EW	1. Continue	2. 18-24	2. Male	1. No Children		2. No			4. Secondary-Vocational	1. Single	2. Rural	1. Every Day	1. Every Day	1. Yes	(No Response)						RDD
10	Vodafone	Twi	LS5_TW_EN_EW_DB_GA	1. Continue	3. 25-35	2. Male	2. Under 5		2. No			3. Middle-JHS	2. Married-Cohabiting	1. Urban	2. Most Days	2. Most Days	1. Yes	(No Response)						RDD
10	MTN	Twi	LS5_TW_EN_EW_DB_GA	1. Continue	2. 18-24	2. Male	1. No Children		2. No			4. Secondary-Vocational	1. Single	1. Urban	4. Do Not Listen	4. Do Not Watch	(No Response)							RDD
10	MTN	Twi	LS3_GA_TW_DB_EN_EW	1. Continue	2. 18-24	2. Male	2. Under 5		2. No			4. Secondary-Vocational	4. Widowed	2. Rural	3. Few Days	(No Response)								RDD
10	MTN	Twi	LS2_EW_EN_DB_GA_TW	1. Continue	3. 25-35	2. Male	3. 5 - 17		2. No			3. Middle-JHS	2. Married-Cohabiting	2. Rural	1. Every Day	1. Every Day	1. Yes	4. None	(No Response)					RDD
10	MTN	Twi	LS5_TW_EN_EW_DB_GA	1. Continue	2. 18-24	1. Female	3. 5 - 17	2. No				4. Secondary-Vocational	2. Married-Cohabiting	1. Urban	3. Few Days	1. Every Day	(No Response)							Inbound
10	Vodafone	English	LS4_DB_EN_TW_EW_GA	1. Continue	2. 18-24	2. Male	1. No Children		2. No			5. Tertiary and Higher	1. Single	1. Urban	4. Do Not Listen	4. Do Not Watch	3. Not Sure	4. None	4. None	(No Response)				Inbound
10	Tigo	Twi	LS5_TW_EN_EW_DB_GA	1. Continue	2. 18-24	2. Male	2. Under 5		2. No			2. Primary	2. Married-Cohabiting	2. Rural	2. Most Days	2. Most Days	2. No	(No Response)						Inbound
10	MTN	Twi	LS3_GA_TW_DB_EN_EW	1. Continue	2. 18-24	2. Male	1. No Children		2. No			4. Secondary-Vocational	1. Single	1. Urban	1. Every Day	1. Every Day	3. Not Sure	(No Response)						Inbound
10	Airtel	Twi	LS3_GA_TW_DB_EN_EW	1. Continue	3. 25-35	2. Male	1. No Children		2. No			4. Secondary-Vocational	1. Single	1. Urban	1. Every Day	3. Few Days	2. No	4. None	(No Response)					Inbound
10	Vodafone	Ewe	LS3_GA_TW_DB_EN_EW	1. Continue	3. 25-35	2. Male	3. 5 - 17		1. Yes		3. 7-9 Months	4. Secondary-Vocational	1. Single	2. Rural	4. Do Not Listen	4. Do Not Watch	(No Response)							Inbound
10	MTN	English	LS5_TW_EN_EW_DB_GA	1. Continue	3. 25-35	1. Female	1. No Children	2. No				3. Middle-JHS	2. Married-Cohabiting	2. Rural	3. Few Days	1. Every Day	1. Yes	4. None	4. None	4. None	(No Response)			Inbound
10	MTN	English	LS3_GA_TW_DB_EN_EW	1. Continue	4. 36-49	2. Male	2. Under 5		2. No			4. Secondary-Vocational	2. Married-Cohabiting	1. Urban	1. Every Day	1. Every Day	1. Yes	(No Response)						Inbound
10	MTN	Twi	LS4_DB_EN_TW_EW_GA	1. Continue	2. 18-24	2. Male	1. No Children		2. No			3. Middle-JHS	1. Single	1. Urban	3. Few Days	3. Few Days	3. Not Sure	(No Response)						Inbound
10	Vodafone	English	LS2_EW_EN_DB_GA_TW	1. Continue	3. 25-35	1. Female	3. 5 - 17	2. No				5. Tertiary and Higher	1. Single	1. Urban	3. Few Days	3. Few Days	3. Not Sure	2. 6 - 10	4. None	1. More than 10	(No Response)			Inbound
10	Vodafone	Twi	LS3_GA_TW_DB_EN_EW	1. Continue	2. 18-24	1. Female	1. No Children	2. No				5. Tertiary and Higher	1. Single	2. Rural	3. Few Days	2. Most Days	1. Yes	(No Response)						Inbound
10	MTN	Twi	LS3_GA_TW_DB_EN_EW	1. Continue	2. 18-24	2. Male	1. No Children		2. No			4. Secondary-Vocational	1. Single	1. Urban	3. Few Days	3. Few Days	3. Not Sure	(No Response)						Inbound
10	Vodafone	Ewe	LS2_EW_EN_DB_GA_TW	1. Continue	2. 18-24	2. Male	2. Under 5		1. Yes		2. 4-6 Months	3. Middle-JHS	2. Married-Cohabiting	2. Rural	2. Most Days	2. Most Days	(No Response)							RDD
10	Vodafone	Twi	LS1_EN_GA_DB_TW_EW	1. Continue	5. Over 50	2. Male	4. 18 and Over		2. No			2. Primary	2. Married-Cohabiting	2. Rural	2. Most Days	(No Response)								RDD
10	MTN	Twi	LS1_EN_GA_DB_TW_EW	1. Continue	3. 25-35	1. Female	1. No Children	2. No				4. Secondary-Vocational	2. Married-Cohabiting	2. Rural	4. Do Not Listen	4. Do Not Watch	3. Not Sure	4. None	(No Response)					RDD
10	Vodafone	English	LS1_EN_GA_DB_TW_EW	1. Continue	2. 18-24	1. Female	1. No Children	1. Yes		1. 1-3 Months		1. None	2. Married-Cohabiting	1. Urban	1. Every Day	(No Response)								Inbound
10	MTN	Twi	LS2_EW_EN_DB_GA_TW	1. Continue	2. 18-24	1. Female	1. No Children	2. No				3. Middle-JHS	2. Married-Cohabiting	1. Urban	3. Few Days	3. Few Days	3. Not Sure	4. None	4. None	(No Response)				RDD
10	MTN	Ewe	LS2_EW_EN_DB_GA_TW	1. Continue	2. 18-24	2. Male	1. No Children		1. Yes		2. 4-6 Months	1. None	2. Married-Cohabiting	1. Urban	2. Most Days	4. Do Not Watch	1. Yes	4. None	4. None	(No Response)				RDD
10	Tigo	Dagbani	LS4_DB_EN_TW_EW_GA	1. Continue	5. Over 50	2. Male	4. 18 and Over		2. No			1. None	2. Married-Cohabiting	1. Urban	1. Every Day	4. Do Not Watch	2. No	1. More than 10	(No Response)					RDD
10	MTN	English	LS2_EW_EN_DB_GA_TW	1. Continue	3. 25-35	2. Male	3. 5 - 17		2. No			4. Secondary-Vocational	2. Married-Cohabiting	2. Rural	3. Few Days	(No Response)								RDD
10	MTN	Ewe	LS2_EW_EN_DB_GA_TW	1. Continue	2. 18-24	1. Female	2. Under 5	2. No				3. Middle-JHS	1. Single	1. Urban	2. Most Days	2. Most Days	(No Response)							RDD
10	MTN	Dagbani	LS3_GA_TW_DB_EN_EW	1. Continue	2. 18-24	2. Male	1. No Children		2. No			5. Tertiary and Higher	1. Single	1. Urban	3. Few Days	3. Few Days	3. Not Sure	4. None	(No Response)					RDD
10	Tigo	Twi	LS3_GA_TW_DB_EN_EW	1. Continue	2. 18-24	1. Female	1. No Children	2. No				3. Middle-JHS	1. Single	1. Urban	3. Few Days	3. Few Days	3. Not Sure	(No Response)						RDD
10	Vodafone	English	LS2_EW_EN_DB_GA_TW	1. Continue	2. 18-24	2. Male	1. No Children		2. No			4. Secondary-Vocational	1. Single	1. Urban	3. Few Days	3. Few Days	1. Yes	(No Response)						RDD
10	MTN	English	LS2_EW_EN_DB_GA_TW	1. Continue	2. 18-24	1. Female	1. No Children	2. No				4. Secondary-Vocational	1. Single	2. Rural	3. Few Days	3. Few Days	1. Yes	4. None	4. None	(No Response)				RDD
10	MTN	English	LS3_GA_TW_DB_EN_EW	1. Continue	4. 36-49	2. Male	2. Under 5		2. No			4. Secondary-Vocational	2. Married-Cohabiting	1. Urban	1. Every Day	1. Every Day	1. Yes	1. More than 10	1. More than 10	(No Response)				RDD
10	Airtel	Twi	LS2_EW_EN_DB_GA_TW	1. Continue	2. 18-24	2. Male	3. 5 - 17		2. No			2. Primary	2. Married-Cohabiting	1. Urban	3. Few Days	3. Few Days	(No Response)							RDD
10	Airtel	English	LS5_TW_EN_EW_DB_GA	1. Continue	2. 18-24	1. Female	1. No Children	2. No				4. Secondary-Vocational	1. Single	1. Urban	3. Few Days	1. Every Day	(No Response)							RDD
10	Vodafone	Twi	LS3_GA_TW_DB_EN_EW	1. Continue	2. 18-24	2. Male	1. No Children		2. No			2. Primary	2. Married-Cohabiting	2. Rural	2. Most Days	1. Every Day	(No Response)							RDD
10	Vodafone	Twi	LS5_TW_EN_EW_DB_GA	1. Continue	2. 18-24	1. Female	2. Under 5	2. No				4. Secondary-Vocational	2. Married-Cohabiting	2. Rural	1. Every Day	1. Every Day	1. Yes	4. None	(No Response)					RDD
10	MTN	Twi	LS3_GA_TW_DB_EN_EW	1. Continue	2. 18-24	2. Male	1. No Children		2. No			4. Secondary-Vocational	1. Single	1. Urban	1. Every Day	3. Few Days	3. Not Sure	1. More than 10	4. None	(No Response)				RDD
10	MTN	Twi	LS4_DB_EN_TW_EW_GA	1. Continue	2. 18-24	1. Female	1. No Children	2. No				4. Secondary-Vocational	1. Single	1. Urban	1. Every Day	1. Every Day	2. No	3. 1 - 5	(No Response)					Inbound
10	MTN	English	LS4_DB_EN_TW_EW_GA	1. Continue	2. 18-24	1. Female	1. No Children	2. No				4. Secondary-Vocational	1. Single	1. Urban	4. Do Not Listen	4. Do Not Watch	2. No	2. 6 - 10	4. None	(No Response)				Inbound
10	MTN	Ewe	LS2_EW_EN_DB_GA_TW	1. Continue	3. 25-35	2. Male	2. Under 5		1. Yes		5. Not Pregnant	4. Secondary-Vocational	2. Married-Cohabiting	1. Urban	4. Do Not Listen	3. Few Days	2. No	(No Response)						Inbound
10	MTN	Ewe	LS2_EW_EN_DB_GA_TW	1. Continue	5. Over 50	1. Female	1. No Children	2. No				3. Middle-JHS	1. Single	1. Urban	4. Do Not Listen	4. Do Not Watch	1. Yes	(No Response)						Inbound
10	MTN	Twi	LS3_GA_TW_DB_EN_EW	1. Continue	2. 18-24	2. Male	1. No Children		2. No			4. Secondary-Vocational	1. Single	1. Urban	1. Every Day	1. Every Day	1. Yes	(No Response)						RDD
10	Vodafone	Twi	LS3_GA_TW_DB_EN_EW	1. Continue	2. 18-24	2. Male	2. Under 5		2. No			5. Tertiary and Higher	2. Married-Cohabiting	1. Urban	1. Every Day	1. Every Day	3. Not Sure	4. None	4. None	(No Response)				RDD
10	MTN	Ewe	LS5_TW_EN_EW_DB_GA	1. Continue	4. 36-49	2. Male	3. 5 - 17		2. No			3. Middle-JHS	1. Single	1. Urban	1. Every Day	1. Every Day	(No Response)							RDD
10	MTN	Twi	LS4_DB_EN_TW_EW_GA	1. Continue	2. 18-24	2. Male	2. Under 5		1. Yes		1. 1-3 Months	2. Primary	2. Married-Cohabiting	1. Urban	3. Few Days	1. Every Day	(No Response)							RDD
10	Airtel	English	LS3_GA_TW_DB_EN_EW	1. Continue	2. 18-24	2. Male	1. No Children		1. Yes		4. Not Sure	1. None	1. Single	2. Rural	4. Do Not Listen	1. Every Day	1. Yes	2. 6 - 10	1. More than 10	(No Response)				RDD
10	MTN	Ewe	LS2_EW_EN_DB_GA_TW	1. Continue	2. 18-24	2. Male	1. No Children		1. Yes		3. 7-9 Months	4. Secondary-Vocational	2. Married-Cohabiting	2. Rural	2. Most Days	2. Most Days	1. Yes	2. 6 - 10	(No Response)					Inbound
10	Airtel	English	LS2_EW_EN_DB_GA_TW	1. Continue	3. 25-35	1. Female	1. No Children	2. No				5. Tertiary and Higher	1. Single	1. Urban	3. Few Days	1. Every Day	(No Response)							Inbound
10	MTN	English	LS3_GA_TW_DB_EN_EW	1. Continue	2. 18-24	1. Female	1. No Children	2. No				4. Secondary-Vocational	1. Single	1. Urban	4. Do Not Listen	4. Do Not Watch	1. Yes	(No Response)						Inbound
10	MTN	Twi	LS5_TW_EN_EW_DB_GA	1. Continue	2. 18-24	2. Male	2. Under 5		2. No			3. Middle-JHS	2. Married-Cohabiting	1. Urban	4. Do Not Listen	4. Do Not Watch	3. Not Sure	4. None	4. None	(No Response)				Inbound
10	Vodafone	Dagbani	LS1_EN_GA_DB_TW_EW	1. Continue	2. 18-24	2. Male	1. No Children		2. No			4. Secondary-Vocational	1. Single	1. Urban	2. Most Days	1. Every Day	2. No	(No Response)						Inbound
10	MTN	English	LS3_GA_TW_DB_EN_EW	1. Continue	3. 25-35	2. Male	1. No Children		2. No			4. Secondary-Vocational	1. Single	1. Urban	4. Do Not Listen	3. Few Days	1. Yes	3. 1 - 5	4. None	1. More than 10	(No Response)			RDD
10	MTN	English	LS4_DB_EN_TW_EW_GA	1. Continue	2. 18-24	2. Male	1. No Children		2. No			4. Secondary-Vocational	1. Single	1. Urban	1. Every Day	1. Every Day	2. No	(No Response)						RDD
10	MTN	Ewe	LS4_DB_EN_TW_EW_GA	1. Continue	5. Over 50	2. Male	3. 5 - 17		2. No			4. Secondary-Vocational	2. Married-Cohabiting	1. Urban	2. Most Days	2. Most Days	(No Response)							RDD
10	Vodafone	Twi	LS2_EW_EN_DB_GA_TW	1. Continue	3. 25-35	2. Male	1. No Children		2. No			4. Secondary-Vocational	1. Single	1. Urban	1. Every Day	1. Every Day	(No Response)							RDD
10	MTN	English	LS5_TW_EN_EW_DB_GA	1. Continue	2. 18-24	2. Male	1. No Children		2. No			2. Primary	1. Single	2. Rural	1. Every Day	1. Every Day	2. No	3. 1 - 5	(No Response)					RDD
10	MTN	Dagbani	LS4_DB_EN_TW_EW_GA	1. Continue	3. 25-35	2. Male	2. Under 5		2. No			4. Secondary-Vocational	2. Married-Cohabiting	1. Urban	3. Few Days	3. Few Days	(No Response)							RDD
10	MTN	English	LS2_EW_EN_DB_GA_TW	1. Continue	2. 18-24	1. Female	1. No Children	1. Yes		1. 1-3 Months		3. Middle-JHS	1. Single	2. Rural	1. Every Day	1. Every Day	1. Yes	1. More than 10	2. 6 - 10	(No Response)				RDD
10	Tigo	English	LS2_EW_EN_DB_GA_TW	1. Continue	2. 18-24	2. Male	1. No Children		2. No			2. Primary	2. Married-Cohabiting	1. Urban	3. Few Days	2. Most Days	2. No	2. 6 - 10	(No Response)					RDD
10	Airtel	Twi	LS4_DB_EN_TW_EW_GA	1. Continue	2. 18-24	2. Male	1. No Children		2. No			2. Primary	1. Single	1. Urban	2. Most Days	3. Few Days	1. Yes	(No Response)						RDD
10	MTN	English	LS1_EN_GA_DB_TW_EW	1. Continue	3. 25-35	2. Male	1. No Children		2. No			4. Secondary-Vocational	1. Single	1. Urban	3. Few Days	3. Few Days	1. Yes	(No Response)						Inbound
10	Tigo	Twi	LS3_GA_TW_DB_EN_EW	1. Continue	3. 25-35	1. Female	1. No Children	2. No				5. Tertiary and Higher	2. Married-Cohabiting	1. Urban	3. Few Days	1. Every Day	2. No	2. 6 - 10	(No Response)					Inbound
10	MTN	English	LS1_EN_GA_DB_TW_EW	1. Continue	2. 18-24	2. Male	4. 18 and Over		1. Yes		2. 4-6 Months	3. Middle-JHS	2. Married-Cohabiting	1. Urban	1. Every Day	2. Most Days	3. Not Sure	1. More than 10	2. 6 - 10	(No Response)				Inbound
10	MTN	English	LS4_DB_EN_TW_EW_GA	1. Continue	3. 25-35	1. Female	2. Under 5	2. No				4. Secondary-Vocational	2. Married-Cohabiting	1. Urban	2. Most Days	1. Every Day	1. Yes	4. None	(No Response)					RDD
10	Vodafone	Twi	LS3_GA_TW_DB_EN_EW	1. Continue	2. 18-24	1. Female	1. No Children	2. No				5. Tertiary and Higher	4. Widowed	1. Urban	3. Few Days	3. Few Days	3. Not Sure	(No Response)						RDD
10	Vodafone	Twi	LS5_TW_EN_EW_DB_GA	1. Continue	2. 18-24	2. Male	1. No Children		2. No			4. Secondary-Vocational	1. Single	1. Urban	1. Every Day	1. Every Day	1. Yes	1. More than 10	1. More than 10	(No Response)				Inbound
10	MTN	English	LS4_DB_EN_TW_EW_GA	1. Continue	2. 18-24	2. Male	1. No Children		2. No			4. Secondary-Vocational	1. Single	2. Rural	2. Most Days	3. Few Days	(No Response)							RDD
10	Vodafone	English	LS5_TW_EN_EW_DB_GA	1. Continue	3. 25-35	2. Male	2. Under 5		2. No			4. Secondary-Vocational	2. Married-Cohabiting	2. Rural	3. Few Days	3. Few Days	1. Yes	3. 1 - 5	4. None	1. More than 10	1. Yes	(No Response)		RDD
10	MTN	Twi	LS3_GA_TW_DB_EN_EW	1. Continue	2. 18-24	1. Female	1. No Children	2. No				4. Secondary-Vocational	1. Single	2. Rural	2. Most Days	4. Do Not Watch	2. No	4. None	3. 1 - 5	(No Response)				RDD
10	MTN	Twi	LS4_DB_EN_TW_EW_GA	1. Continue	2. 18-24	2. Male	1. No Children		2. No			4. Secondary-Vocational	1. Single	1. Urban	4. Do Not Listen	3. Few Days	3. Not Sure	4. None	4. None	(No Response)				RDD
10	MTN	Ewe	LS4_DB_EN_TW_EW_GA	1. Continue	2. 18-24	2. Male	1. No Children		2. No			5. Tertiary and Higher	3. Separated-Divorced	1. Urban	1. Every Day	1. Every Day	1. Yes	1. More than 10	2. 6 - 10	4. None	(No Response)			RDD
10	MTN	English	LS4_DB_EN_TW_EW_GA	1. Continue	2. 18-24	1. Female	1. No Children	2. No				2. Primary	1. Single	1. Urban	1. Every Day	1. Every Day	(No Response)							RDD
10	MTN	English	LS1_EN_GA_DB_TW_EW	1. Continue	2. 18-24	2. Male	1. No Children		2. No			3. Middle-JHS	1. Single	2. Rural	3. Few Days	4. Do Not Watch	2. No	(No Response)						RDD
10	Vodafone	Twi	LS1_EN_GA_DB_TW_EW	1. Continue	2. 18-24	2. Male	3. 5 - 17		2. No			3. Middle-JHS	1. Single	2. Rural	2. Most Days	(No Response)								RDD
10	MTN	Twi	LS2_EW_EN_DB_GA_TW	1. Continue	3. 25-35	2. Male	1. No Children		2. No			4. Secondary-Vocational	1. Single	1. Urban	2. Most Days	3. Few Days	1. Yes	4. None	(No Response)					RDD
10	MTN	Twi	LS5_TW_EN_EW_DB_GA	1. Continue	2. 18-24	2. Male	3. 5 - 17		2. No			3. Middle-JHS	2. Married-Cohabiting	2. Rural	3. Few Days	3. Few Days	1. Yes	(No Response)						Inbound
10	MTN	Ewe	LS1_EN_GA_DB_TW_EW	1. Continue	2. 18-24	1. Female	1. No Children	2. No				5. Tertiary and Higher	1. Single	1. Urban	2. Most Days	1. Every Day	1. Yes	1. More than 10	(No Response)					Inbound
10	MTN	English	LS2_EW_EN_DB_GA_TW	1. Continue	3. 25-35	2. Male	2. Under 5		1. Yes		2. 4-6 Months	5. Tertiary and Higher	2. Married-Cohabiting	2. Rural	3. Few Days	4. Do Not Watch	2. No	1. More than 10	2. 6 - 10	2. 6 - 10	(No Response)			RDD
10	MTN	Twi	LS3_GA_TW_DB_EN_EW	1. Continue	3. 25-35	2. Male	1. No Children		2. No			4. Secondary-Vocational	1. Single	1. Urban	1. Every Day	1. Every Day	1. Yes	(No Response)						RDD
10	MTN	Twi	LS4_DB_EN_TW_EW_GA	1. Continue	2. 18-24	2. Male	3. 5 - 17		2. No			3. Middle-JHS	2. Married-Cohabiting	2. Rural	2. Most Days	3. Few Days	3. Not Sure	4. None	4. None	4. None	(No Response)			RDD
10	MTN	Twi	LS5_TW_EN_EW_DB_GA	1. Continue	2. 18-24	1. Female	1. No Children	2. No				1. None	2. Married-Cohabiting	1. Urban	3. Few Days	4. Do Not Watch	2. No	(No Response)						RDD
10	MTN	Twi	LS2_EW_EN_DB_GA_TW	1. Continue	2. 18-24	1. Female	3. 5 - 17	2. No				1. None	1. Single	1. Urban	2. Most Days	3. Few Days	3. Not Sure	4. None	4. None	(No Response)				Inbound
10	Tigo	Twi	LS1_EN_GA_DB_TW_EW	1. Continue	5. Over 50	1. Female	4. 18 and Over	2. No				3. Middle-JHS	2. Married-Cohabiting	1. Urban	1. Every Day	1. Every Day	2. No	4. None	4. None	(No Response)				RDD
10	MTN	English	LS4_DB_EN_TW_EW_GA	1. Continue	2. 18-24	1. Female	1. No Children	2. No				4. Secondary-Vocational	1. Single	1. Urban	4. Do Not Listen	4. Do Not Watch	1. Yes	3. 1 - 5	3. 1 - 5	(No Response)				RDD
10	Airtel	Ga	LS3_GA_TW_DB_EN_EW	1. Continue	2. 18-24	2. Male	1. No Children		2. No			1. None	1. Single	1. Urban	3. Few Days	4. Do Not Watch	1. Yes	3. 1 - 5	(No Response)					RDD
10	Vodafone	Dagbani	LS4_DB_EN_TW_EW_GA	1. Continue	2. 18-24	2. Male	1. No Children		2. No			4. Secondary-Vocational	2. Married-Cohabiting	1. Urban	1. Every Day	1. Every Day	2. No	1. More than 10	2. 6 - 10	(No Response)				Inbound
10	MTN	Twi	LS4_DB_EN_TW_EW_GA	1. Continue	3. 25-35	2. Male	1. No Children		2. No			3. Middle-JHS	1. Single	1. Urban	4. Do Not Listen	4. Do Not Watch	(No Response)							RDD
10	Glo	Twi	LS5_TW_EN_EW_DB_GA	1. Continue	2. 18-24	2. Male	4. 18 and Over		2. No			4. Secondary-Vocational	1. Single	1. Urban	3. Few Days	(No Response)								RDD
10	Vodafone	Twi	LS4_DB_EN_TW_EW_GA	1. Continue	2. 18-24	1. Female	1. No Children	2. No				4. Secondary-Vocational	1. Single	1. Urban	1. Every Day	2. Most Days	2. No	4. None	2. 6 - 10	(No Response)				RDD
10	MTN	Twi	LS4_DB_EN_TW_EW_GA	1. Continue	2. 18-24	2. Male	1. No Children		2. No			5. Tertiary and Higher	2. Married-Cohabiting	1. Urban	3. Few Days	4. Do Not Watch	1. Yes	2. 6 - 10	(No Response)					RDD
10	MTN	English	LS4_DB_EN_TW_EW_GA	1. Continue	2. 18-24	1. Female	1. No Children	2. No				3. Middle-JHS	1. Single	1. Urban	3. Few Days	3. Few Days	1. Yes	(No Response)						RDD
10	MTN	Twi	LS3_GA_TW_DB_EN_EW	1. Continue	2. 18-24	2. Male	1. No Children		2. No			3. Middle-JHS	1. Single	1. Urban	4. Do Not Listen	1. Every Day	3. Not Sure	4. None	(No Response)					RDD
10	MTN	English	LS1_EN_GA_DB_TW_EW	1. Continue	2. 18-24	2. Male	1. No Children		1. Yes		1. 1-3 Months	3. Middle-JHS	1. Single	1. Urban	4. Do Not Listen	4. Do Not Watch	1. Yes	1. More than 10	(No Response)					RDD
10	Tigo	Twi	LS3_GA_TW_DB_EN_EW	1. Continue	2. 18-24	2. Male	1. No Children		2. No			4. Secondary-Vocational	1. Single	1. Urban	2. Most Days	3. Few Days	2. No	4. None	2. 6 - 10	(No Response)				RDD
10	MTN	Twi	LS5_TW_EN_EW_DB_GA	1. Continue	2. 18-24	2. Male	1. No Children		2. No			3. Middle-JHS	1. Single	1. Urban	2. Most Days	3. Few Days	(No Response)							RDD
10	MTN	English	LS5_TW_EN_EW_DB_GA	1. Continue	2. 18-24	1. Female	1. No Children	2. No				5. Tertiary and Higher	1. Single	1. Urban	4. Do Not Listen	4. Do Not Watch	1. Yes	4. None	4. None	4. None	(No Response)			Inbound
10	MTN	English	LS2_EW_EN_DB_GA_TW	1. Continue	2. 18-24	2. Male	1. No Children		2. No			4. Secondary-Vocational	1. Single	2. Rural	3. Few Days	3. Few Days	(No Response)							Inbound
10	Vodafone	Twi	LS2_EW_EN_DB_GA_TW	1. Continue	5. Over 50	2. Male	2. Under 5		1. Yes		1. 1-3 Months	1. None	2. Married-Cohabiting	2. Rural	3. Few Days	(No Response)								RDD
10	MTN	English	LS5_TW_EN_EW_DB_GA	1. Continue	2. 18-24	2. Male	1. No Children		2. No			4. Secondary-Vocational	1. Single	1. Urban	4. Do Not Listen	1. Every Day	2. No	1. More than 10	4. None	3. 1 - 5	(No Response)			RDD
10	MTN	Twi	LS4_DB_EN_TW_EW_GA	1. Continue	2. 18-24	2. Male	2. Under 5		1. Yes		4. Not Sure	3. Middle-JHS	2. Married-Cohabiting	1. Urban	2. Most Days	3. Few Days	1. Yes	4. None	4. None	(No Response)				RDD
10	MTN	English	LS1_EN_GA_DB_TW_EW	1. Continue	2. 18-24	1. Female	3. 5 - 17	2. No				4. Secondary-Vocational	2. Married-Cohabiting	1. Urban	3. Few Days	1. Every Day	1. Yes	2. 6 - 10	2. 6 - 10	(No Response)				RDD
10	Vodafone	Twi	LS4_DB_EN_TW_EW_GA	1. Continue	2. 18-24	2. Male	1. No Children		2. No			5. Tertiary and Higher	1. Single	1. Urban	3. Few Days	3. Few Days	1. Yes	(No Response)						RDD
10	MTN	Twi	LS5_TW_EN_EW_DB_GA	1. Continue	3. 25-35	1. Female	1. No Children	2. No				3. Middle-JHS	1. Single	1. Urban	3. Few Days	2. Most Days	1. Yes	(No Response)						RDD
10	Tigo	Dagbani	LS3_GA_TW_DB_EN_EW	1. Continue	3. 25-35	2. Male	1. No Children		2. No			1. None	1. Single	1. Urban	4. Do Not Listen	1. Every Day	3. Not Sure	(No Response)						RDD
10	Vodafone	English	LS1_EN_GA_DB_TW_EW	1. Continue	2. 18-24	1. Female	1. No Children	1. Yes		2. 4-6 Months		1. None	2. Married-Cohabiting	1. Urban	1. Every Day	2. Most Days	1. Yes	2. 6 - 10	1. More than 10	1. More than 10	(No Response)			RDD
10	Airtel	Twi	LS1_EN_GA_DB_TW_EW	1. Continue	3. 25-35	2. Male	1. No Children		2. No			4. Secondary-Vocational	1. Single	1. Urban	2. Most Days	3. Few Days	1. Yes	2. 6 - 10	1. More than 10	(No Response)				RDD
10	Tigo	English	LS5_TW_EN_EW_DB_GA	1. Continue	4. 36-49	2. Male	2. Under 5		2. No			3. Middle-JHS	2. Married-Cohabiting	1. Urban	4. Do Not Listen	4. Do Not Watch	1. Yes	2. 6 - 10	(No Response)					RDD
10	Airtel	Ga	LS3_GA_TW_DB_EN_EW	1. Continue	5. Over 50	2. Male	1. No Children		1. Yes		1. 1-3 Months	4. Secondary-Vocational	2. Married-Cohabiting	1. Urban	1. Every Day	(No Response)								RDD
10	MTN	Twi	LS1_EN_GA_DB_TW_EW	1. Continue	3. 25-35	2. Male	2. Under 5		2. No			1. None	1. Single	1. Urban	3. Few Days	4. Do Not Watch	3. Not Sure	3. 1 - 5	3. 1 - 5	(No Response)				RDD
10	MTN	English	LS5_TW_EN_EW_DB_GA	1. Continue	2. 18-24	2. Male	1. No Children		2. No			3. Middle-JHS	1. Single	1. Urban	2. Most Days	1. Every Day	1. Yes	1. More than 10	1. More than 10	(No Response)				RDD
10	MTN	Twi	LS2_EW_EN_DB_GA_TW	1. Continue	2. 18-24	1. Female	2. Under 5	2. No				2. Primary	2. Married-Cohabiting	2. Rural	4. Do Not Listen	1. Every Day	1. Yes	(No Response)						RDD
10	MTN	Twi	LS5_TW_EN_EW_DB_GA	1. Continue	4. 36-49	2. Male	2. Under 5		2. No			3. Middle-JHS	3. Separated-Divorced	1. Urban	2. Most Days	4. Do Not Watch	3. Not Sure	(No Response)						RDD
10	MTN	English	LS2_EW_EN_DB_GA_TW	1. Continue	2. 18-24	2. Male	1. No Children		2. No			4. Secondary-Vocational	1. Single	1. Urban	3. Few Days	3. Few Days	1. Yes	(No Response)						RDD
10	MTN	Ewe	LS2_EW_EN_DB_GA_TW	1. Continue	2. 18-24	2. Male	2. Under 5		2. No			3. Middle-JHS	1. Single	1. Urban	1. Every Day	1. Every Day	3. Not Sure	1. More than 10	3. 1 - 5	(No Response)				RDD
10	MTN	English	LS2_EW_EN_DB_GA_TW	1. Continue	2. 18-24	2. Male	1. No Children		2. No			3. Middle-JHS	1. Single	1. Urban	2. Most Days	2. Most Days	(No Response)							RDD
10	MTN	English	LS1_EN_GA_DB_TW_EW	1. Continue	2. 18-24	2. Male	1. No Children		2. No			4. Secondary-Vocational	1. Single	1. Urban	1. Every Day	(No Response)								RDD
10	Vodafone	English	LS4_DB_EN_TW_EW_GA	1. Continue	3. 25-35	2. Male	1. No Children		1. Yes		3. 7-9 Months	5. Tertiary and Higher	1. Single	2. Rural	3. Few Days	3. Few Days	1. Yes	3. 1 - 5	4. None	(No Response)				RDD
10	Vodafone	Ewe	LS4_DB_EN_TW_EW_GA	1. Continue	2. 18-24	2. Male	2. Under 5		2. No			4. Secondary-Vocational	2. Married-Cohabiting	2. Rural	2. Most Days	2. Most Days	1. Yes	(No Response)						RDD
10	MTN	Twi	LS4_DB_EN_TW_EW_GA	1. Continue	2. 18-24	1. Female	1. No Children	2. No				5. Tertiary and Higher	1. Single	1. Urban	2. Most Days	2. Most Days	1. Yes	4. None	4. None	(No Response)				RDD
10	MTN	English	LS4_DB_EN_TW_EW_GA	1. Continue	2. 18-24	2. Male	1. No Children		2. No			1. None	2. Married-Cohabiting	1. Urban	2. Most Days	1. Every Day	1. Yes	2. 6 - 10	2. 6 - 10	(No Response)				RDD
10	Airtel	English	LS2_EW_EN_DB_GA_TW	1. Continue	2. 18-24	2. Male	1. No Children		2. No			2. Primary	1. Single	1. Urban	2. Most Days	2. Most Days	(No Response)							Inbound
10	Airtel	Twi	LS5_TW_EN_EW_DB_GA	1. Continue	3. 25-35	2. Male	1. No Children		2. No			2. Primary	2. Married-Cohabiting	2. Rural	2. Most Days	1. Every Day	(No Response)							Inbound
10	MTN	English	LS5_TW_EN_EW_DB_GA	1. Continue	2. 18-24	2. Male	1. No Children		2. No			1. None	4. Widowed	1. Urban	2. Most Days	1. Every Day	1. Yes	(No Response)						Inbound
10	MTN	English	LS2_EW_EN_DB_GA_TW	1. Continue	2. 18-24	2. Male	1. No Children		2. No			4. Secondary-Vocational	3. Separated-Divorced	1. Urban	2. Most Days	4. Do Not Watch	2. No	2. 6 - 10	4. None	2. 6 - 10	(No Response)			Inbound
10	MTN	English	LS5_TW_EN_EW_DB_GA	1. Continue	2. 18-24	2. Male	1. No Children		2. No			4. Secondary-Vocational	1. Single	1. Urban	3. Few Days	3. Few Days	1. Yes	(No Response)						Inbound
10	MTN	Twi	LS2_EW_EN_DB_GA_TW	1. Continue	5. Over 50	2. Male	4. 18 and Over		2. No			4. Secondary-Vocational	2. Married-Cohabiting	1. Urban	4. Do Not Listen	1. Every Day	2. No	4. None	(No Response)					Inbound
10	Vodafone	Twi	LS4_DB_EN_TW_EW_GA	1. Continue	3. 25-35	2. Male	1. No Children		2. No			4. Secondary-Vocational	1. Single	1. Urban	4. Do Not Listen	3. Few Days	1. Yes	4. None	(No Response)					Inbound
10	MTN	Twi	LS4_DB_EN_TW_EW_GA	1. Continue	2. 18-24	1. Female	1. No Children	2. No				4. Secondary-Vocational	1. Single	2. Rural	1. Every Day	1. Every Day	3. Not Sure	3. 1 - 5	3. 1 - 5	3. 1 - 5	(No Response)			Inbound
10	Vodafone	English	LS3_GA_TW_DB_EN_EW	1. Continue	2. 18-24	2. Male	1. No Children		2. No			4. Secondary-Vocational	1. Single	1. Urban	1. Every Day	(No Response)								Inbound
10	MTN	Twi	LS5_TW_EN_EW_DB_GA	1. Continue	2. 18-24	2. Male	1. No Children		2. No			2. Primary	1. Single	2. Rural	2. Most Days	2. Most Days	1. Yes	2. 6 - 10	(No Response)					Inbound
10	MTN	English	LS4_DB_EN_TW_EW_GA	1. Continue	2. 18-24	1. Female	1. No Children	2. No				4. Secondary-Vocational	1. Single	1. Urban	2. Most Days	(No Response)								Inbound
10	Airtel	Twi	LS3_GA_TW_DB_EN_EW	1. Continue	2. 18-24	1. Female	1. No Children	2. No				4. Secondary-Vocational	1. Single	2. Rural	2. Most Days	1. Every Day	1. Yes	1. More than 10	3. 1 - 5	(No Response)				Inbound
10	Vodafone	English	LS1_EN_GA_DB_TW_EW	1. Continue	3. 25-35	1. Female	1. No Children	2. No				4. Secondary-Vocational	1. Single	1. Urban	1. Every Day	1. Every Day	(No Response)							Inbound
10	Vodafone	English	LS3_GA_TW_DB_EN_EW	1. Continue	2. 18-24	1. Female	1. No Children	2. No				5. Tertiary and Higher	1. Single	1. Urban	4. Do Not Listen	3. Few Days	1. Yes	3. 1 - 5	(No Response)					Inbound
10	Tigo	Dagbani	LS4_DB_EN_TW_EW_GA	1. Continue	2. 18-24	2. Male	1. No Children		2. No			4. Secondary-Vocational	2. Married-Cohabiting	1. Urban	2. Most Days	2. Most Days	2. No	2. 6 - 10	(No Response)					RDD
10	MTN	Twi	LS5_TW_EN_EW_DB_GA	1. Continue	2. 18-24	1. Female	1. No Children	2. No				4. Secondary-Vocational	1. Single	1. Urban	4. Do Not Listen	3. Few Days	3. Not Sure	4. None	3. 1 - 5	(No Response)				RDD
10	Vodafone	Twi	LS3_GA_TW_DB_EN_EW	1. Continue	2. 18-24	2. Male	1. No Children		2. No			3. Middle-JHS	2. Married-Cohabiting	1. Urban	1. Every Day	(No Response)								RDD
10	Vodafone	English	LS1_EN_GA_DB_TW_EW	1. Continue	2. 18-24	1. Female	1. No Children	2. No				4. Secondary-Vocational	2. Married-Cohabiting	1. Urban	4. Do Not Listen	1. Every Day	1. Yes	3. 1 - 5	(No Response)					RDD
10	Tigo	Twi	LS5_TW_EN_EW_DB_GA	1. Continue	4. 36-49	2. Male	1. No Children		2. No			3. Middle-JHS	2. Married-Cohabiting	2. Rural	4. Do Not Listen	4. Do Not Watch	3. Not Sure	4. None	(No Response)					Inbound
10	MTN	Twi	LS4_DB_EN_TW_EW_GA	1. Continue	3. 25-35	2. Male	2. Under 5		2. No			3. Middle-JHS	2. Married-Cohabiting	2. Rural	3. Few Days	1. Every Day	3. Not Sure	4. None	(No Response)					Inbound
10	MTN	Twi	LS2_EW_EN_DB_GA_TW	1. Continue	2. 18-24	2. Male	1. No Children		2. No			2. Primary	2. Married-Cohabiting	1. Urban	3. Few Days	3. Few Days	2. No	4. None	4. None	(No Response)				RDD
10	MTN	Twi	LS3_GA_TW_DB_EN_EW	1. Continue	3. 25-35	2. Male	2. Under 5		2. No			3. Middle-JHS	1. Single	1. Urban	4. Do Not Listen	3. Few Days	3. Not Sure	(No Response)						RDD
10	Vodafone	Twi	LS2_EW_EN_DB_GA_TW	1. Continue	3. 25-35	2. Male	2. Under 5		2. No			2. Primary	2. Married-Cohabiting	2. Rural	2. Most Days	3. Few Days	2. No	4. None	4. None	4. None	2. No	2. 2	(No Response)	RDD
10	MTN	Ewe	LS5_TW_EN_EW_DB_GA	1. Continue	2. 18-24	2. Male	1. No Children		2. No			3. Middle-JHS	2. Married-Cohabiting	1. Urban	2. Most Days	3. Few Days	(No Response)							RDD
10	MTN	Ewe	LS1_EN_GA_DB_TW_EW	1. Continue	3. 25-35	2. Male	1. No Children		2. No			4. Secondary-Vocational	1. Single	1. Urban	1. Every Day	1. Every Day	1. Yes	1. More than 10	(No Response)					RDD
10	MTN	English	LS2_EW_EN_DB_GA_TW	1. Continue	3. 25-35	2. Male	1. No Children		1. Yes		1. 1-3 Months	1. None	1. Single	2. Rural	1. Every Day	1. Every Day	(No Response)							Inbound
10	MTN	English	LS2_EW_EN_DB_GA_TW	1. Continue	4. 36-49	2. Male	2. Under 5		2. No			5. Tertiary and Higher	2. Married-Cohabiting	1. Urban	3. Few Days	1. Every Day	2. No	(No Response)						RDD
10	Vodafone	Ewe	LS1_EN_GA_DB_TW_EW	1. Continue	2. 18-24	2. Male	3. 5 - 17		2. No			1. None	2. Married-Cohabiting	1. Urban	1. Every Day	(No Response)								RDD
10	Vodafone	English	LS4_DB_EN_TW_EW_GA	1. Continue	2. 18-24	2. Male	1. No Children		2. No			4. Secondary-Vocational	1. Single	1. Urban	3. Few Days	4. Do Not Watch	1. Yes	3. 1 - 5	3. 1 - 5	(No Response)				RDD
10	Vodafone	English	LS2_EW_EN_DB_GA_TW	1. Continue	3. 25-35	2. Male	1. No Children		2. No			5. Tertiary and Higher	1. Single	1. Urban	4. Do Not Listen	3. Few Days	1. Yes	2. 6 - 10	3. 1 - 5	(No Response)				RDD
10	Airtel	English	LS1_EN_GA_DB_TW_EW	1. Continue	3. 25-35	2. Male	1. No Children		2. No			5. Tertiary and Higher	4. Widowed	1. Urban	3. Few Days	1. Every Day	2. No	(No Response)						RDD
10	MTN	Ewe	LS2_EW_EN_DB_GA_TW	1. Continue	2. 18-24	1. Female	1. No Children	2. No				5. Tertiary and Higher	2. Married-Cohabiting	1. Urban	3. Few Days	(No Response)								Inbound
10	MTN	Twi	LS3_GA_TW_DB_EN_EW	1. Continue	2. 18-24	1. Female	2. Under 5	2. No				2. Primary	1. Single	1. Urban	1. Every Day	1. Every Day	1. Yes	1. More than 10	1. More than 10	(No Response)				Inbound
10	Vodafone	Ewe	LS2_EW_EN_DB_GA_TW	1. Continue	2. 18-24	2. Male	1. No Children		2. No			3. Middle-JHS	1. Single	1. Urban	2. Most Days	(No Response)								RDD
10	MTN	English	LS1_EN_GA_DB_TW_EW	1. Continue	2. 18-24	2. Male	1. No Children		2. No			4. Secondary-Vocational	1. Single	2. Rural	4. Do Not Listen	2. Most Days	3. Not Sure	(No Response)						RDD
10	Tigo	English	LS1_EN_GA_DB_TW_EW	1. Continue	3. 25-35	2. Male	2. Under 5		2. No			5. Tertiary and Higher	1. Single	1. Urban	3. Few Days	3. Few Days	2. No	3. 1 - 5	(No Response)					RDD
10	MTN	English	LS1_EN_GA_DB_TW_EW	1. Continue	3. 25-35	2. Male	2. Under 5		2. No			5. Tertiary and Higher	2. Married-Cohabiting	2. Rural	2. Most Days	2. Most Days	1. Yes	3. 1 - 5	3. 1 - 5	(No Response)				Inbound
10	MTN	Twi	LS4_DB_EN_TW_EW_GA	1. Continue	2. 18-24	2. Male	1. No Children		2. No			2. Primary	1. Single	2. Rural	4. Do Not Listen	4. Do Not Watch	1. Yes	1. More than 10	1. More than 10	(No Response)				Inbound
10	MTN	Twi	LS3_GA_TW_DB_EN_EW	1. Continue	2. 18-24	2. Male	1. No Children		2. No			4. Secondary-Vocational	1. Single	1. Urban	2. Most Days	1. Every Day	2. No	4. None	(No Response)					Inbound
10	Vodafone	Twi	LS5_TW_EN_EW_DB_GA	1. Continue	3. 25-35	2. Male	3. 5 - 17		1. Yes		1. 1-3 Months	2. Primary	2. Married-Cohabiting	1. Urban	3. Few Days	2. Most Days	2. No	(No Response)						RDD
10	MTN	Twi	LS3_GA_TW_DB_EN_EW	1. Continue	2. 18-24	2. Male	1. No Children		2. No			5. Tertiary and Higher	1. Single	1. Urban	3. Few Days	4. Do Not Watch	2. No	(No Response)						RDD
10	MTN	Twi	LS5_TW_EN_EW_DB_GA	1. Continue	3. 25-35	2. Male	3. 5 - 17		2. No			5. Tertiary and Higher	2. Married-Cohabiting	1. Urban	1. Every Day	(No Response)								RDD
10	Airtel	English	LS1_EN_GA_DB_TW_EW	1. Continue	4. 36-49	2. Male	2. Under 5		2. No			4. Secondary-Vocational	1. Single	1. Urban	2. Most Days	4. Do Not Watch	2. No	(No Response)						RDD
10	MTN	Twi	LS4_DB_EN_TW_EW_GA	1. Continue	2. 18-24	2. Male	3. 5 - 17		1. Yes		2. 4-6 Months	2. Primary	2. Married-Cohabiting	1. Urban	2. Most Days	2. Most Days	(No Response)							RDD
10	MTN	English	LS1_EN_GA_DB_TW_EW	1. Continue	2. 18-24	1. Female	2. Under 5	2. No				4. Secondary-Vocational	1. Single	2. Rural	2. Most Days	2. Most Days	2. No	1. More than 10	1. More than 10	(No Response)				Inbound
10	MTN	Twi	LS2_EW_EN_DB_GA_TW	1. Continue	4. 36-49	1. Female	2. Under 5	2. No				5. Tertiary and Higher	2. Married-Cohabiting	2. Rural	2. Most Days	1. Every Day	1. Yes	4. None	1. More than 10	4. None	2. No	1. 1	(No Response)	RDD
10	MTN	Twi	LS2_EW_EN_DB_GA_TW	1. Continue	2. 18-24	2. Male	2. Under 5		2. No			4. Secondary-Vocational	1. Single	1. Urban	1. Every Day	1. Every Day	1. Yes	2. 6 - 10	(No Response)					RDD
10	MTN	English	LS5_TW_EN_EW_DB_GA	1. Continue	3. 25-35	2. Male	2. Under 5		1. Yes		1. 1-3 Months	1. None	4. Widowed	2. Rural	4. Do Not Listen	4. Do Not Watch	3. Not Sure	1. More than 10	4. None	(No Response)				RDD
10	MTN	Twi	LS4_DB_EN_TW_EW_GA	1. Continue	2. 18-24	2. Male	1. No Children		2. No			3. Middle-JHS	1. Single	2. Rural	1. Every Day	4. Do Not Watch	1. Yes	4. None	4. None	(No Response)				RDD
10	MTN	English	LS5_TW_EN_EW_DB_GA	1. Continue	2. 18-24	2. Male	1. No Children		1. Yes		1. 1-3 Months	5. Tertiary and Higher	2. Married-Cohabiting	2. Rural	1. Every Day	4. Do Not Watch	(No Response)							RDD
10	MTN	English	LS2_EW_EN_DB_GA_TW	1. Continue	3. 25-35	2. Male	2. Under 5		2. No			4. Secondary-Vocational	1. Single	1. Urban	1. Every Day	2. Most Days	3. Not Sure	(No Response)						RDD
10	Airtel	Twi	LS2_EW_EN_DB_GA_TW	1. Continue	2. 18-24	2. Male	2. Under 5		2. No			3. Middle-JHS	2. Married-Cohabiting	1. Urban	3. Few Days	3. Few Days	2. No	1. More than 10	(No Response)					RDD
10	MTN	English	LS4_DB_EN_TW_EW_GA	1. Continue	4. 36-49	1. Female	1. No Children	2. No				5. Tertiary and Higher	1. Single	1. Urban	2. Most Days	3. Few Days	(No Response)							RDD
10	MTN	English	LS1_EN_GA_DB_TW_EW	1. Continue	4. 36-49	1. Female	1. No Children	2. No				4. Secondary-Vocational	1. Single	1. Urban	4. Do Not Listen	(No Response)								RDD
10	Airtel	Ewe	LS5_TW_EN_EW_DB_GA	1. Continue	3. 25-35	1. Female	2. Under 5	2. No				4. Secondary-Vocational	2. Married-Cohabiting	1. Urban	2. Most Days	4. Do Not Watch	1. Yes	3. 1 - 5	(No Response)					RDD
10	Vodafone	Twi	LS4_DB_EN_TW_EW_GA	1. Continue	2. 18-24	1. Female	3. 5 - 17	1. Yes		5. Not Pregnant		4. Secondary-Vocational	2. Married-Cohabiting	1. Urban	1. Every Day	1. Every Day	1. Yes	4. None	4. None	(No Response)				Inbound
10	MTN	Twi	LS4_DB_EN_TW_EW_GA	1. Continue	3. 25-35	2. Male	2. Under 5		2. No			3. Middle-JHS	2. Married-Cohabiting	1. Urban	3. Few Days	4. Do Not Watch	3. Not Sure	4. None	1. More than 10	(No Response)				Inbound
10	Vodafone	Ga	LS5_TW_EN_EW_DB_GA	1. Continue	5. Over 50	2. Male	3. 5 - 17		2. No			4. Secondary-Vocational	2. Married-Cohabiting	1. Urban	1. Every Day	4. Do Not Watch	(No Response)							RDD
10	MTN	Ewe	LS2_EW_EN_DB_GA_TW	1. Continue	3. 25-35	2. Male	1. No Children		2. No			3. Middle-JHS	1. Single	1. Urban	1. Every Day	2. Most Days	1. Yes	1. More than 10	1. More than 10	1. More than 10	(No Response)			RDD
10	MTN	English	LS2_EW_EN_DB_GA_TW	1. Continue	2. 18-24	1. Female	1. No Children	2. No				3. Middle-JHS	1. Single	1. Urban	3. Few Days	2. Most Days	2. No	(No Response)						RDD
10	MTN	English	LS2_EW_EN_DB_GA_TW	1. Continue	3. 25-35	2. Male	3. 5 - 17		2. No			5. Tertiary and Higher	1. Single	1. Urban	3. Few Days	3. Few Days	1. Yes	2. 6 - 10	3. 1 - 5	(No Response)				RDD
10	MTN	Twi	LS1_EN_GA_DB_TW_EW	1. Continue	3. 25-35	1. Female	3. 5 - 17	2. No				3. Middle-JHS	2. Married-Cohabiting	1. Urban	3. Few Days	1. Every Day	1. Yes	(No Response)						RDD
10	MTN	Twi	LS3_GA_TW_DB_EN_EW	1. Continue	2. 18-24	2. Male	1. No Children		2. No			5. Tertiary and Higher	1. Single	2. Rural	3. Few Days	(No Response)								Inbound
10	Vodafone	Twi	LS1_EN_GA_DB_TW_EW	1. Continue	4. 36-49	2. Male	2. Under 5		2. No			3. Middle-JHS	3. Separated-Divorced	1. Urban	3. Few Days	1. Every Day	2. No	4. None	(No Response)					RDD
10	Airtel	English	LS1_EN_GA_DB_TW_EW	1. Continue	3. 25-35	2. Male	1. No Children		2. No			4. Secondary-Vocational	1. Single	2. Rural	4. Do Not Listen	1. Every Day	1. Yes	4. None	4. None	(No Response)				RDD
10	MTN	Twi	LS2_EW_EN_DB_GA_TW	1. Continue	3. 25-35	2. Male	1. No Children		2. No			3. Middle-JHS	1. Single	1. Urban	4. Do Not Listen	(No Response)								Inbound
10	MTN	Ga	LS1_EN_GA_DB_TW_EW	1. Continue	3. 25-35	2. Male	2. Under 5		2. No			2. Primary	2. Married-Cohabiting	1. Urban	3. Few Days	1. Every Day	1. Yes	(No Response)						Inbound
10	MTN	English	LS5_TW_EN_EW_DB_GA	1. Continue	3. 25-35	2. Male	1. No Children		2. No			5. Tertiary and Higher	1. Single	1. Urban	1. Every Day	1. Every Day	1. Yes	1. More than 10	4. None	(No Response)				Inbound
10	Airtel	English	LS4_DB_EN_TW_EW_GA	1. Continue	4. 36-49	1. Female	3. 5 - 17	2. No				5. Tertiary and Higher	1. Single	1. Urban	1. Every Day	1. Every Day	3. Not Sure	4. None	(No Response)					RDD
10	Tigo	English	LS1_EN_GA_DB_TW_EW	1. Continue	3. 25-35	1. Female	3. 5 - 17	1. Yes		2. 4-6 Months		3. Middle-JHS	2. Married-Cohabiting	2. Rural	1. Every Day	2. Most Days	2. No	2. 6 - 10	1. More than 10	1. More than 10	(No Response)			RDD
10	MTN	Twi	LS5_TW_EN_EW_DB_GA	1. Continue	2. 18-24	2. Male	1. No Children		2. No			4. Secondary-Vocational	2. Married-Cohabiting	1. Urban	3. Few Days	1. Every Day	3. Not Sure	4. None	(No Response)					RDD
10	MTN	Twi	LS5_TW_EN_EW_DB_GA	1. Continue	2. 18-24	1. Female	1. No Children	2. No				4. Secondary-Vocational	1. Single	2. Rural	4. Do Not Listen	(No Response)								RDD
10	Vodafone	Twi	LS2_EW_EN_DB_GA_TW	1. Continue	2. 18-24	2. Male	1. No Children		2. No			2. Primary	2. Married-Cohabiting	1. Urban	3. Few Days	4. Do Not Watch	3. Not Sure	4. None	4. None	(No Response)				RDD
10	Airtel	Twi	LS1_EN_GA_DB_TW_EW	1. Continue	4. 36-49	2. Male	2. Under 5		2. No			3. Middle-JHS	2. Married-Cohabiting	1. Urban	1. Every Day	2. Most Days	(No Response)							RDD
10	Vodafone	English	LS4_DB_EN_TW_EW_GA	1. Continue	2. 18-24	2. Male	1. No Children		2. No			2. Primary	1. Single	2. Rural	2. Most Days	1. Every Day	2. No	1. More than 10	4. None	(No Response)				RDD
10	MTN	Ewe	LS2_EW_EN_DB_GA_TW	1. Continue	2. 18-24	1. Female	1. No Children	2. No				4. Secondary-Vocational	1. Single	1. Urban	4. Do Not Listen	1. Every Day	2. No	4. None	(No Response)					RDD
10	MTN	Ewe	LS2_EW_EN_DB_GA_TW	1. Continue	2. 18-24	2. Male	1. No Children		2. No			3. Middle-JHS	1. Single	1. Urban	2. Most Days	2. Most Days	1. Yes	4. None	3. 1 - 5	(No Response)				RDD
10	MTN	Twi	LS2_EW_EN_DB_GA_TW	1. Continue	2. 18-24	2. Male	1. No Children		2. No			3. Middle-JHS	2. Married-Cohabiting	2. Rural	3. Few Days	3. Few Days	2. No	4. None	(No Response)					RDD
10	MTN	Twi	LS3_GA_TW_DB_EN_EW	1. Continue	2. 18-24	2. Male	2. Under 5		1. Yes		1. 1-3 Months	2. Primary	2. Married-Cohabiting	2. Rural	1. Every Day	1. Every Day	2. No	3. 1 - 5	1. More than 10	(No Response)				RDD
10	MTN	English	LS4_DB_EN_TW_EW_GA	1. Continue	2. 18-24	2. Male	1. No Children		2. No			4. Secondary-Vocational	4. Widowed	1. Urban	3. Few Days	1. Every Day	(No Response)							RDD
10	Vodafone	English	LS4_DB_EN_TW_EW_GA	1. Continue	3. 25-35	1. Female	1. No Children	1. Yes		4. Not Sure		5. Tertiary and Higher	1. Single	1. Urban	1. Every Day	(No Response)								RDD
10	MTN	English	LS1_EN_GA_DB_TW_EW	1. Continue	3. 25-35	2. Male	1. No Children		2. No			5. Tertiary and Higher	1. Single	1. Urban	3. Few Days	3. Few Days	2. No	4. None	4. None	4. None	(No Response)			RDD
10	MTN	Twi	LS3_GA_TW_DB_EN_EW	1. Continue	3. 25-35	2. Male	1. No Children		2. No			5. Tertiary and Higher	1. Single	1. Urban	3. Few Days	4. Do Not Watch	2. No	4. None	(No Response)					Inbound
10	MTN	Ga	LS1_EN_GA_DB_TW_EW	1. Continue	3. 25-35	2. Male	1. No Children		1. Yes		2. 4-6 Months	1. None	1. Single	1. Urban	1. Every Day	1. Every Day	(No Response)							RDD
10	MTN	Twi	LS3_GA_TW_DB_EN_EW	1. Continue	2. 18-24	2. Male	1. No Children		2. No			4. Secondary-Vocational	1. Single	2. Rural	2. Most Days	1. Every Day	2. No	4. None	(No Response)					RDD
10	Vodafone	Twi	LS3_GA_TW_DB_EN_EW	1. Continue	4. 36-49	2. Male	1. No Children		2. No			3. Middle-JHS	1. Single	1. Urban	1. Every Day	1. Every Day	1. Yes	3. 1 - 5	4. None	(No Response)				RDD
10	Vodafone	English	LS3_GA_TW_DB_EN_EW	1. Continue	2. 18-24	1. Female	1. No Children	2. No				4. Secondary-Vocational	1. Single	1. Urban	1. Every Day	1. Every Day	2. No	(No Response)						RDD
10	Airtel	English	LS4_DB_EN_TW_EW_GA	1. Continue	4. 36-49	2. Male	2. Under 5		2. No			5. Tertiary and Higher	2. Married-Cohabiting	1. Urban	3. Few Days	(No Response)								Inbound
10	MTN	Twi	LS2_EW_EN_DB_GA_TW	1. Continue	2. 18-24	2. Male	1. No Children		2. No			4. Secondary-Vocational	1. Single	1. Urban	3. Few Days	2. Most Days	1. Yes	2. 6 - 10	1. More than 10	(No Response)				Inbound
10	Airtel	English	LS2_EW_EN_DB_GA_TW	1. Continue	2. 18-24	1. Female	1. No Children	2. No				5. Tertiary and Higher	1. Single	1. Urban	2. Most Days	2. Most Days	1. Yes	1. More than 10	1. More than 10	(No Response)				Inbound
10	MTN	Ewe	LS5_TW_EN_EW_DB_GA	1. Continue	2. 18-24	1. Female	3. 5 - 17	2. No				3. Middle-JHS	1. Single	1. Urban	1. Every Day	2. Most Days	(No Response)							Inbound
10	Airtel	Ga	LS3_GA_TW_DB_EN_EW	1. Continue	2. 18-24	1. Female	3. 5 - 17	2. No				3. Middle-JHS	1. Single	2. Rural	1. Every Day	2. Most Days	1. Yes	(No Response)						RDD
10	MTN	English	LS2_EW_EN_DB_GA_TW	1. Continue	3. 25-35	2. Male	1. No Children		2. No			5. Tertiary and Higher	2. Married-Cohabiting	2. Rural	3. Few Days	3. Few Days	1. Yes	(No Response)						RDD
10	Airtel	English	LS4_DB_EN_TW_EW_GA	1. Continue	2. 18-24	1. Female	2. Under 5	1. Yes		3. 7-9 Months		4. Secondary-Vocational	1. Single	1. Urban	3. Few Days	1. Every Day	1. Yes	1. More than 10	1. More than 10	(No Response)				Inbound
10	Vodafone	English	LS1_EN_GA_DB_TW_EW	1. Continue	2. 18-24	2. Male	1. No Children		2. No			5. Tertiary and Higher	1. Single	1. Urban	1. Every Day	2. Most Days	2. No	(No Response)						RDD
10	MTN	Twi	LS5_TW_EN_EW_DB_GA	1. Continue	2. 18-24	2. Male	1. No Children		2. No			5. Tertiary and Higher	2. Married-Cohabiting	1. Urban	2. Most Days	(No Response)								RDD
10	MTN	Twi	LS4_DB_EN_TW_EW_GA	1. Continue	2. 18-24	1. Female	3. 5 - 17	2. No				4. Secondary-Vocational	1. Single	1. Urban	1. Every Day	1. Every Day	1. Yes	1. More than 10	3. 1 - 5	(No Response)				Inbound
10	Tigo	Twi	LS5_TW_EN_EW_DB_GA	1. Continue	2. 18-24	2. Male	1. No Children		1. Yes		5. Not Pregnant	4. Secondary-Vocational	1. Single	1. Urban	4. Do Not Listen	3. Few Days	2. No	(No Response)						RDD
10	Vodafone	Dagbani	LS1_EN_GA_DB_TW_EW	1. Continue	3. 25-35	2. Male	1. No Children		2. No			4. Secondary-Vocational	1. Single	1. Urban	2. Most Days	2. Most Days	1. Yes	1. More than 10	(No Response)					RDD
10	MTN	English	LS4_DB_EN_TW_EW_GA	1. Continue	3. 25-35	2. Male	3. 5 - 17		2. No			4. Secondary-Vocational	1. Single	2. Rural	3. Few Days	4. Do Not Watch	2. No	1. More than 10	(No Response)					RDD
10	MTN	English	LS4_DB_EN_TW_EW_GA	1. Continue	2. 18-24	2. Male	1. No Children		2. No			4. Secondary-Vocational	1. Single	2. Rural	4. Do Not Listen	4. Do Not Watch	1. Yes	2. 6 - 10	(No Response)					RDD
10	MTN	English	LS1_EN_GA_DB_TW_EW	1. Continue	2. 18-24	2. Male	1. No Children		2. No			3. Middle-JHS	2. Married-Cohabiting	1. Urban	1. Every Day	1. Every Day	1. Yes	2. 6 - 10	(No Response)					RDD
10	Vodafone	English	LS5_TW_EN_EW_DB_GA	1. Continue	5. Over 50	1. Female	2. Under 5	1. Yes		2. 4-6 Months		3. Middle-JHS	1. Single	1. Urban	2. Most Days	1. Every Day	1. Yes	1. More than 10	1. More than 10	2. 6 - 10	2. No	2. 2	(No Response)	Inbound
10	MTN	Twi	LS1_EN_GA_DB_TW_EW	1. Continue	5. Over 50	1. Female	2. Under 5	2. No				4. Secondary-Vocational	1. Single	1. Urban	2. Most Days	2. Most Days	2. No	(No Response)						RDD
10	MTN	Twi	LS3_GA_TW_DB_EN_EW	1. Continue	2. 18-24	2. Male	1. No Children		2. No			4. Secondary-Vocational	1. Single	2. Rural	3. Few Days	3. Few Days	2. No	4. None	4. None	(No Response)				RDD
10	MTN	English	LS2_EW_EN_DB_GA_TW	1. Continue	3. 25-35	1. Female	1. No Children	1. Yes		2. 4-6 Months		3. Middle-JHS	2. Married-Cohabiting	2. Rural	2. Most Days	1. Every Day	1. Yes	1. More than 10	(No Response)					Inbound
10	MTN	Ga	LS1_EN_GA_DB_TW_EW	1. Continue	2. 18-24	1. Female	3. 5 - 17	2. No				1. None	2. Married-Cohabiting	1. Urban	3. Few Days	4. Do Not Watch	(No Response)							Inbound
10	MTN	English	LS5_TW_EN_EW_DB_GA	1. Continue	3. 25-35	2. Male	1. No Children		2. No			4. Secondary-Vocational	1. Single	2. Rural	2. Most Days	4. Do Not Watch	(No Response)							RDD
10	MTN	English	LS4_DB_EN_TW_EW_GA	1. Continue	2. 18-24	1. Female	1. No Children	1. Yes		2. 4-6 Months		1. None	1. Single	1. Urban	1. Every Day	(No Response)								RDD
10	MTN	Ewe	LS3_GA_TW_DB_EN_EW	1. Continue	3. 25-35	2. Male	3. 5 - 17		2. No			4. Secondary-Vocational	1. Single	1. Urban	2. Most Days	2. Most Days	1. Yes	(No Response)						RDD
10	MTN	Ewe	LS5_TW_EN_EW_DB_GA	1. Continue	3. 25-35	2. Male	3. 5 - 17		2. No			3. Middle-JHS	3. Separated-Divorced	2. Rural	2. Most Days	2. Most Days	(No Response)							RDD
10	MTN	Twi	LS5_TW_EN_EW_DB_GA	1. Continue	2. 18-24	2. Male	1. No Children		2. No			4. Secondary-Vocational	4. Widowed	1. Urban	1. Every Day	1. Every Day	1. Yes	(No Response)						Inbound
10	MTN	English	LS2_EW_EN_DB_GA_TW	1. Continue	2. 18-24	2. Male	1. No Children		2. No			4. Secondary-Vocational	1. Single	1. Urban	3. Few Days	3. Few Days	2. No	1. More than 10	(No Response)					Inbound
10	MTN	Twi	LS5_TW_EN_EW_DB_GA	1. Continue	2. 18-24	2. Male	1. No Children		2. No			1. None	1. Single	1. Urban	4. Do Not Listen	4. Do Not Watch	2. No	4. None	4. None	(No Response)				RDD
10	MTN	Twi	LS1_EN_GA_DB_TW_EW	1. Continue	2. 18-24	2. Male	2. Under 5		1. Yes		1. 1-3 Months	2. Primary	2. Married-Cohabiting	1. Urban	1. Every Day	2. Most Days	2. No	4. None	(No Response)					RDD
10	MTN	English	LS3_GA_TW_DB_EN_EW	1. Continue	3. 25-35	1. Female	1. No Children	2. No				5. Tertiary and Higher	1. Single	1. Urban	2. Most Days	(No Response)								RDD
10	MTN	English	LS4_DB_EN_TW_EW_GA	1. Continue	2. 18-24	1. Female	1. No Children	1. Yes		1. 1-3 Months		5. Tertiary and Higher	2. Married-Cohabiting	1. Urban	3. Few Days	1. Every Day	1. Yes	2. 6 - 10	1. More than 10	(No Response)				RDD
10	MTN	Twi	LS4_DB_EN_TW_EW_GA	1. Continue	2. 18-24	2. Male	1. No Children		2. No			4. Secondary-Vocational	1. Single	2. Rural	2. Most Days	3. Few Days	2. No	2. 6 - 10	(No Response)					RDD
10	Vodafone	Dagbani	LS1_EN_GA_DB_TW_EW	1. Continue	2. 18-24	1. Female	3. 5 - 17	1. Yes		1. 1-3 Months		3. Middle-JHS	1. Single	1. Urban	4. Do Not Listen	2. Most Days	2. No	4. None	(No Response)					Inbound
10	MTN	Twi	LS1_EN_GA_DB_TW_EW	1. Continue	3. 25-35	2. Male	1. No Children		2. No			5. Tertiary and Higher	1. Single	1. Urban	4. Do Not Listen	4. Do Not Watch	1. Yes	(No Response)						Inbound
10	MTN	Ewe	LS3_GA_TW_DB_EN_EW	1. Continue	2. 18-24	2. Male	1. No Children		2. No			4. Secondary-Vocational	1. Single	1. Urban	4. Do Not Listen	2. Most Days	1. Yes	1. More than 10	4. None	(No Response)				RDD
10	MTN	English	LS3_GA_TW_DB_EN_EW	1. Continue	2. 18-24	2. Male	1. No Children		2. No			4. Secondary-Vocational	1. Single	1. Urban	3. Few Days	4. Do Not Watch	1. Yes	3. 1 - 5	1. More than 10	1. More than 10	(No Response)			RDD
10	MTN	English	LS5_TW_EN_EW_DB_GA	1. Continue	2. 18-24	2. Male	1. No Children		2. No			5. Tertiary and Higher	2. Married-Cohabiting	1. Urban	2. Most Days	1. Every Day	1. Yes	3. 1 - 5	(No Response)					RDD
10	MTN	Twi	LS3_GA_TW_DB_EN_EW	1. Continue	3. 25-35	2. Male	1. No Children		2. No			5. Tertiary and Higher	1. Single	1. Urban	3. Few Days	3. Few Days	3. Not Sure	4. None	2. 6 - 10	(No Response)				Inbound
10	MTN	Ewe	LS4_DB_EN_TW_EW_GA	1. Continue	3. 25-35	2. Male	2. Under 5		2. No			3. Middle-JHS	2. Married-Cohabiting	1. Urban	2. Most Days	1. Every Day	2. No	(No Response)						Inbound
10	Tigo	Dagbani	LS1_EN_GA_DB_TW_EW	1. Continue	2. 18-24	2. Male	2. Under 5		2. No			3. Middle-JHS	2. Married-Cohabiting	2. Rural	3. Few Days	4. Do Not Watch	1. Yes	4. None	4. None	1. More than 10	1. Yes	5. 5+	(No Response)	RDD
10	Vodafone	Twi	LS2_EW_EN_DB_GA_TW	1. Continue	2. 18-24	1. Female	1. No Children	2. No				4. Secondary-Vocational	1. Single	2. Rural	1. Every Day	1. Every Day	3. Not Sure	4. None	(No Response)					RDD
10	Vodafone	English	LS1_EN_GA_DB_TW_EW	1. Continue	3. 25-35	1. Female	2. Under 5	2. No				3. Middle-JHS	1. Single	1. Urban	3. Few Days	4. Do Not Watch	(No Response)							RDD
10	Vodafone	Twi	LS3_GA_TW_DB_EN_EW	1. Continue	3. 25-35	1. Female	1. No Children	1. Yes		1. 1-3 Months		4. Secondary-Vocational	1. Single	2. Rural	4. Do Not Listen	3. Few Days	2. No	(No Response)						RDD
10	MTN	English	LS1_EN_GA_DB_TW_EW	1. Continue	2. 18-24	1. Female	1. No Children	2. No				4. Secondary-Vocational	4. Widowed	1. Urban	3. Few Days	(No Response)								RDD
10	MTN	Ewe	LS2_EW_EN_DB_GA_TW	1. Continue	3. 25-35	2. Male	2. Under 5		2. No			5. Tertiary and Higher	2. Married-Cohabiting	1. Urban	1. Every Day	2. Most Days	1. Yes	(No Response)						RDD
10	MTN	Twi	LS2_EW_EN_DB_GA_TW	1. Continue	3. 25-35	2. Male	2. Under 5		2. No			3. Middle-JHS	1. Single	2. Rural	3. Few Days	(No Response)								RDD
10	MTN	English	LS5_TW_EN_EW_DB_GA	1. Continue	2. 18-24	2. Male	1. No Children		2. No			5. Tertiary and Higher	1. Single	2. Rural	3. Few Days	3. Few Days	2. No	1. More than 10	1. More than 10	3. 1 - 5	(No Response)			RDD
10	Vodafone	Twi	LS3_GA_TW_DB_EN_EW	1. Continue	2. 18-24	2. Male	1. No Children		2. No			4. Secondary-Vocational	1. Single	1. Urban	2. Most Days	1. Every Day	2. No	4. None	(No Response)					Inbound
10	MTN	Twi	LS5_TW_EN_EW_DB_GA	1. Continue	3. 25-35	2. Male	1. No Children		2. No			4. Secondary-Vocational	1. Single	1. Urban	2. Most Days	4. Do Not Watch	1. Yes	4. None	4. None	(No Response)				Inbound
10	MTN	Twi	LS3_GA_TW_DB_EN_EW	1. Continue	4. 36-49	2. Male	2. Under 5		2. No			3. Middle-JHS	1. Single	1. Urban	3. Few Days	(No Response)								RDD
10	MTN	English	LS1_EN_GA_DB_TW_EW	1. Continue	2. 18-24	2. Male	2. Under 5		2. No			5. Tertiary and Higher	1. Single	1. Urban	1. Every Day	4. Do Not Watch	1. Yes	3. 1 - 5	(No Response)					Inbound
10	MTN	English	LS1_EN_GA_DB_TW_EW	1. Continue	2. 18-24	2. Male	1. No Children		2. No			5. Tertiary and Higher	1. Single	1. Urban	2. Most Days	2. Most Days	3. Not Sure	3. 1 - 5	3. 1 - 5	4. None	(No Response)			RDD
10	MTN	Dagbani	LS3_GA_TW_DB_EN_EW	1. Continue	3. 25-35	2. Male	1. No Children		2. No			1. None	1. Single	1. Urban	2. Most Days	3. Few Days	(No Response)							RDD
10	Tigo	English	LS1_EN_GA_DB_TW_EW	1. Continue	2. 18-24	2. Male	1. No Children		2. No			4. Secondary-Vocational	1. Single	1. Urban	3. Few Days	3. Few Days	1. Yes	3. 1 - 5	4. None	(No Response)				RDD
10	Airtel	English	LS2_EW_EN_DB_GA_TW	1. Continue	2. 18-24	2. Male	1. No Children		2. No			4. Secondary-Vocational	1. Single	1. Urban	1. Every Day	1. Every Day	1. Yes	3. 1 - 5	(No Response)					RDD
10	Tigo	Twi	LS3_GA_TW_DB_EN_EW	1. Continue	2. 18-24	2. Male	2. Under 5		2. No			3. Middle-JHS	2. Married-Cohabiting	1. Urban	2. Most Days	4. Do Not Watch	1. Yes	3. 1 - 5	(No Response)					RDD
10	Vodafone	Twi	LS3_GA_TW_DB_EN_EW	1. Continue	2. 18-24	2. Male	1. No Children		2. No			4. Secondary-Vocational	1. Single	1. Urban	1. Every Day	1. Every Day	1. Yes	4. None	1. More than 10	(No Response)				RDD
10	MTN	Twi	LS5_TW_EN_EW_DB_GA	1. Continue	2. 18-24	1. Female	1. No Children	1. Yes		2. 4-6 Months		2. Primary	2. Married-Cohabiting	2. Rural	1. Every Day	1. Every Day	(No Response)							RDD
10	MTN	English	LS1_EN_GA_DB_TW_EW	1. Continue	3. 25-35	1. Female	2. Under 5	2. No				4. Secondary-Vocational	2. Married-Cohabiting	2. Rural	4. Do Not Listen	1. Every Day	1. Yes	1. More than 10	4. None	(No Response)				RDD
10	MTN	Twi	LS4_DB_EN_TW_EW_GA	1. Continue	2. 18-24	2. Male	1. No Children		2. No			2. Primary	2. Married-Cohabiting	1. Urban	3. Few Days	4. Do Not Watch	2. No	4. None	4. None	4. None	(No Response)			RDD
10	MTN	English	LS4_DB_EN_TW_EW_GA	1. Continue	2. 18-24	2. Male	1. No Children		1. Yes		1. 1-3 Months	4. Secondary-Vocational	1. Single	1. Urban	1. Every Day	1. Every Day	1. Yes	4. None	4. None	(No Response)				RDD
10	MTN	English	LS1_EN_GA_DB_TW_EW	1. Continue	3. 25-35	2. Male	1. No Children		2. No			4. Secondary-Vocational	1. Single	2. Rural	4. Do Not Listen	2. Most Days	3. Not Sure	4. None	(No Response)					Inbound
10	Vodafone	Ewe	LS2_EW_EN_DB_GA_TW	1. Continue	2. 18-24	2. Male	3. 5 - 17		1. Yes		1. 1-3 Months	2. Primary	2. Married-Cohabiting	1. Urban	1. Every Day	1. Every Day	3. Not Sure	(No Response)						RDD
10	Tigo	Twi	LS5_TW_EN_EW_DB_GA	1. Continue	4. 36-49	1. Female	2. Under 5	2. No				2. Primary	2. Married-Cohabiting	2. Rural	4. Do Not Listen	4. Do Not Watch	3. Not Sure	4. None	(No Response)					RDD
10	MTN	Twi	LS2_EW_EN_DB_GA_TW	1. Continue	2. 18-24	1. Female	1. No Children	2. No				2. Primary	1. Single	2. Rural	2. Most Days	1. Every Day	2. No	4. None	(No Response)					RDD
10	MTN	Twi	LS5_TW_EN_EW_DB_GA	1. Continue	2. 18-24	2. Male	1. No Children		2. No			5. Tertiary and Higher	1. Single	2. Rural	1. Every Day	1. Every Day	1. Yes	4. None	4. None	(No Response)				RDD
10	Vodafone	Twi	LS3_GA_TW_DB_EN_EW	1. Continue	4. 36-49	2. Male	2. Under 5		2. No			1. None	2. Married-Cohabiting	1. Urban	2. Most Days	1. Every Day	1. Yes	4. None	4. None	(No Response)				RDD
10	Vodafone	Twi	LS3_GA_TW_DB_EN_EW	1. Continue	3. 25-35	2. Male	1. No Children		2. No			4. Secondary-Vocational	2. Married-Cohabiting	2. Rural	4. Do Not Listen	4. Do Not Watch	2. No	(No Response)						RDD
10	Airtel	Ga	LS3_GA_TW_DB_EN_EW	1. Continue	5. Over 50	1. Female	1. No Children	2. No				5. Tertiary and Higher	2. Married-Cohabiting	1. Urban	3. Few Days	3. Few Days	2. No	(No Response)						RDD
10	MTN	Twi	LS1_EN_GA_DB_TW_EW	1. Continue	5. Over 50	2. Male	3. 5 - 17		2. No			3. Middle-JHS	2. Married-Cohabiting	2. Rural	1. Every Day	4. Do Not Watch	2. No	4. None	(No Response)					RDD
10	MTN	English	LS1_EN_GA_DB_TW_EW	1. Continue	3. 25-35	1. Female	2. Under 5	2. No				5. Tertiary and Higher	1. Single	2. Rural	4. Do Not Listen	3. Few Days	1. Yes	(No Response)						RDD
10	MTN	Ga	LS2_EW_EN_DB_GA_TW	1. Continue	4. 36-49	2. Male	3. 5 - 17		2. No			3. Middle-JHS	2. Married-Cohabiting	1. Urban	3. Few Days	1. Every Day	2. No	(No Response)						RDD
10	MTN	English	LS1_EN_GA_DB_TW_EW	1. Continue	2. 18-24	1. Female	1. No Children	2. No				2. Primary	1. Single	1. Urban	2. Most Days	(No Response)								RDD
10	Airtel	English	LS5_TW_EN_EW_DB_GA	1. Continue	4. 36-49	2. Male	2. Under 5		2. No			3. Middle-JHS	2. Married-Cohabiting	2. Rural	1. Every Day	3. Few Days	(No Response)							RDD
10	Vodafone	Twi	LS3_GA_TW_DB_EN_EW	1. Continue	2. 18-24	2. Male	1. No Children		1. Yes		3. 7-9 Months	4. Secondary-Vocational	2. Married-Cohabiting	2. Rural	4. Do Not Listen	2. Most Days	2. No	4. None	4. None	(No Response)				RDD
10	Airtel	English	LS2_EW_EN_DB_GA_TW	1. Continue	5. Over 50	2. Male	4. 18 and Over		2. No			4. Secondary-Vocational	2. Married-Cohabiting	1. Urban	1. Every Day	2. Most Days	1. Yes	2. 6 - 10	2. 6 - 10	(No Response)				RDD
10	MTN	English	LS3_GA_TW_DB_EN_EW	1. Continue	2. 18-24	2. Male	4. 18 and Over		1. Yes		2. 4-6 Months	3. Middle-JHS	1. Single	1. Urban	2. Most Days	2. Most Days	1. Yes	1. More than 10	4. None	4. None	(No Response)			Inbound
10	MTN	Twi	LS1_EN_GA_DB_TW_EW	1. Continue	3. 25-35	2. Male	1. No Children		1. Yes		2. 4-6 Months	4. Secondary-Vocational	2. Married-Cohabiting	1. Urban	1. Every Day	1. Every Day	2. No	2. 6 - 10	(No Response)					RDD
10	Tigo	Twi	LS3_GA_TW_DB_EN_EW	1. Continue	2. 18-24	2. Male	1. No Children		1. Yes		4. Not Sure	3. Middle-JHS	2. Married-Cohabiting	2. Rural	3. Few Days	(No Response)								RDD
10	Vodafone	English	LS1_EN_GA_DB_TW_EW	1. Continue	2. 18-24	2. Male	1. No Children		1. Yes		5. Not Pregnant	5. Tertiary and Higher	2. Married-Cohabiting	1. Urban	3. Few Days	4. Do Not Watch	1. Yes	2. 6 - 10	(No Response)					RDD
10	Tigo	Twi	LS2_EW_EN_DB_GA_TW	1. Continue	2. 18-24	2. Male	1. No Children		2. No			1. None	1. Single	1. Urban	3. Few Days	3. Few Days	1. Yes	4. None	1. More than 10	(No Response)				RDD
10	MTN	English	LS1_EN_GA_DB_TW_EW	1. Continue	2. 18-24	2. Male	1. No Children		2. No			4. Secondary-Vocational	1. Single	1. Urban	1. Every Day	1. Every Day	1. Yes	1. More than 10	(No Response)					RDD
10	Vodafone	Twi	LS3_GA_TW_DB_EN_EW	1. Continue	5. Over 50	2. Male	2. Under 5		2. No			1. None	2. Married-Cohabiting	1. Urban	3. Few Days	4. Do Not Watch	2. No	4. None	(No Response)					RDD
10	MTN	Twi	LS1_EN_GA_DB_TW_EW	1. Continue	4. 36-49	2. Male	2. Under 5		2. No			1. None	2. Married-Cohabiting	2. Rural	3. Few Days	1. Every Day	2. No	4. None	(No Response)					RDD
10	Vodafone	English	LS2_EW_EN_DB_GA_TW	1. Continue	2. 18-24	2. Male	1. No Children		2. No			3. Middle-JHS	1. Single	1. Urban	4. Do Not Listen	4. Do Not Watch	1. Yes	1. More than 10	1. More than 10	(No Response)				RDD
10	MTN	English	LS4_DB_EN_TW_EW_GA	1. Continue	3. 25-35	1. Female	4. 18 and Over	2. No				5. Tertiary and Higher	1. Single	1. Urban	1. Every Day	3. Few Days	1. Yes	(No Response)						Inbound
10	Vodafone	English	LS2_EW_EN_DB_GA_TW	1. Continue	2. 18-24	2. Male	1. No Children		2. No			4. Secondary-Vocational	1. Single	1. Urban	3. Few Days	4. Do Not Watch	(No Response)							RDD
10	MTN	Twi	LS5_TW_EN_EW_DB_GA	1. Continue	2. 18-24	2. Male	1. No Children		2. No			3. Middle-JHS	1. Single	1. Urban	3. Few Days	3. Few Days	2. No	(No Response)						RDD
10	MTN	Ewe	LS1_EN_GA_DB_TW_EW	1. Continue	3. 25-35	1. Female	2. Under 5	1. Yes		3. 7-9 Months		4. Secondary-Vocational	2. Married-Cohabiting	1. Urban	4. Do Not Listen	2. Most Days	2. No	(No Response)						RDD
10	MTN	Twi	LS1_EN_GA_DB_TW_EW	1. Continue	2. 18-24	1. Female	2. Under 5	2. No				3. Middle-JHS	1. Single	2. Rural	4. Do Not Listen	3. Few Days	2. No	3. 1 - 5	(No Response)					Inbound
10	MTN	Twi	LS5_TW_EN_EW_DB_GA	1. Continue	2. 18-24	1. Female	1. No Children	2. No				4. Secondary-Vocational	1. Single	1. Urban	2. Most Days	(No Response)								Inbound
10	MTN	Twi	LS3_GA_TW_DB_EN_EW	1. Continue	2. 18-24	2. Male	1. No Children		2. No			2. Primary	1. Single	2. Rural	2. Most Days	4. Do Not Watch	2. No	4. None	(No Response)					Inbound
10	Vodafone	Twi	LS3_GA_TW_DB_EN_EW	1. Continue	3. 25-35	1. Female	3. 5 - 17	2. No				4. Secondary-Vocational	1. Single	1. Urban	2. Most Days	1. Every Day	2. No	1. More than 10	1. More than 10	(No Response)				RDD
10	MTN	Twi	LS4_DB_EN_TW_EW_GA	1. Continue	2. 18-24	1. Female	1. No Children	2. No				4. Secondary-Vocational	1. Single	1. Urban	1. Every Day	1. Every Day	1. Yes	(No Response)						RDD
10	MTN	Twi	LS5_TW_EN_EW_DB_GA	1. Continue	2. 18-24	2. Male	1. No Children		2. No			4. Secondary-Vocational	1. Single	1. Urban	1. Every Day	2. Most Days	2. No	(No Response)						RDD
10	Vodafone	English	LS2_EW_EN_DB_GA_TW	1. Continue	2. 18-24	1. Female	1. No Children	2. No				5. Tertiary and Higher	2. Married-Cohabiting	2. Rural	2. Most Days	3. Few Days	1. Yes	(No Response)						RDD
10	Vodafone	English	LS5_TW_EN_EW_DB_GA	1. Continue	3. 25-35	2. Male	1. No Children		2. No			3. Middle-JHS	1. Single	1. Urban	1. Every Day	1. Every Day	1. Yes	(No Response)						RDD
10	Tigo	English	LS4_DB_EN_TW_EW_GA	1. Continue	3. 25-35	2. Male	2. Under 5		2. No			1. None	1. Single	1. Urban	1. Every Day	1. Every Day	(No Response)							RDD
10	MTN	Ga	LS2_EW_EN_DB_GA_TW	1. Continue	3. 25-35	1. Female	3. 5 - 17	2. No				2. Primary	2. Married-Cohabiting	2. Rural	3. Few Days	3. Few Days	3. Not Sure	4. None	4. None	4. None	(No Response)			RDD
10	MTN	Ewe	LS5_TW_EN_EW_DB_GA	1. Continue	4. 36-49	2. Male	2. Under 5		2. No			3. Middle-JHS	2. Married-Cohabiting	1. Urban	2. Most Days	1. Every Day	(No Response)							RDD
10	Glo	Twi	LS3_GA_TW_DB_EN_EW	1. Continue	2. 18-24	1. Female	1. No Children	2. No				3. Middle-JHS	1. Single	1. Urban	3. Few Days	1. Every Day	2. No	(No Response)						RDD
10	Vodafone	Twi	LS5_TW_EN_EW_DB_GA	1. Continue	3. 25-35	2. Male	1. No Children		2. No			4. Secondary-Vocational	1. Single	1. Urban	3. Few Days	2. Most Days	2. No	4. None	(No Response)					RDD
10	MTN	Ewe	LS3_GA_TW_DB_EN_EW	1. Continue	2. 18-24	1. Female	2. Under 5	1. Yes		1. 1-3 Months		4. Secondary-Vocational	2. Married-Cohabiting	2. Rural	2. Most Days	(No Response)								RDD
10	MTN	Twi	LS4_DB_EN_TW_EW_GA	1. Continue	2. 18-24	1. Female	2. Under 5	1. Yes		1. 1-3 Months		2. Primary	2. Married-Cohabiting	2. Rural	1. Every Day	4. Do Not Watch	2. No	4. None	4. None	(No Response)				RDD
10	MTN	Twi	LS5_TW_EN_EW_DB_GA	1. Continue	2. 18-24	1. Female	2. Under 5	2. No				2. Primary	2. Married-Cohabiting	2. Rural	3. Few Days	4. Do Not Watch	2. No	(No Response)						RDD
10	Vodafone	English	LS1_EN_GA_DB_TW_EW	1. Continue	5. Over 50	2. Male	3. 5 - 17		2. No			5. Tertiary and Higher	2. Married-Cohabiting	1. Urban	3. Few Days	3. Few Days	2. No	3. 1 - 5	(No Response)					RDD
10	MTN	English	LS3_GA_TW_DB_EN_EW	1. Continue	2. 18-24	2. Male	1. No Children		2. No			4. Secondary-Vocational	1. Single	1. Urban	4. Do Not Listen	1. Every Day	2. No	(No Response)						RDD
10	MTN	Twi	LS4_DB_EN_TW_EW_GA	1. Continue	2. 18-24	2. Male	1. No Children		2. No			3. Middle-JHS	1. Single	1. Urban	3. Few Days	3. Few Days	(No Response)							RDD
10	Vodafone	Twi	LS4_DB_EN_TW_EW_GA	1. Continue	3. 25-35	1. Female	1. No Children	2. No				5. Tertiary and Higher	2. Married-Cohabiting	1. Urban	3. Few Days	2. Most Days	1. Yes	4. None	4. None	(No Response)				RDD
10	MTN	Twi	LS4_DB_EN_TW_EW_GA	1. Continue	2. 18-24	2. Male	2. Under 5		2. No			1. None	1. Single	1. Urban	1. Every Day	2. Most Days	2. No	3. 1 - 5	(No Response)					RDD
10	Tigo	Ewe	LS4_DB_EN_TW_EW_GA	1. Continue	3. 25-35	1. Female	1. No Children	2. No				3. Middle-JHS	1. Single	1. Urban	1. Every Day	(No Response)								RDD
10	MTN	Twi	LS5_TW_EN_EW_DB_GA	1. Continue	2. 18-24	1. Female	3. 5 - 17	2. No				3. Middle-JHS	1. Single	1. Urban	1. Every Day	2. Most Days	2. No	4. None	(No Response)					RDD
10	MTN	Twi	LS5_TW_EN_EW_DB_GA	1. Continue	2. 18-24	2. Male	1. No Children		2. No			4. Secondary-Vocational	1. Single	2. Rural	1. Every Day	4. Do Not Watch	3. Not Sure	(No Response)						RDD
10	Vodafone	Twi	LS4_DB_EN_TW_EW_GA	1. Continue	3. 25-35	2. Male	3. 5 - 17		2. No			3. Middle-JHS	2. Married-Cohabiting	1. Urban	2. Most Days	1. Every Day	1. Yes	4. None	4. None	(No Response)				RDD
10	Tigo	Ga	LS1_EN_GA_DB_TW_EW	1. Continue	2. 18-24	2. Male	1. No Children		2. No			3. Middle-JHS	3. Separated-Divorced	1. Urban	3. Few Days	3. Few Days	2. No	2. 6 - 10	4. None	(No Response)				RDD
10	Airtel	Twi	LS1_EN_GA_DB_TW_EW	1. Continue	3. 25-35	2. Male	1. No Children		2. No			2. Primary	1. Single	1. Urban	1. Every Day	2. Most Days	2. No	1. More than 10	2. 6 - 10	(No Response)				RDD
10	MTN	Twi	LS1_EN_GA_DB_TW_EW	1. Continue	4. 36-49	1. Female	4. 18 and Over	2. No				3. Middle-JHS	1. Single	1. Urban	3. Few Days	1. Every Day	2. No	4. None	(No Response)					RDD
10	MTN	English	LS2_EW_EN_DB_GA_TW	1. Continue	2. 18-24	2. Male	2. Under 5		1. Yes		2. 4-6 Months	3. Middle-JHS	2. Married-Cohabiting	2. Rural	1. Every Day	2. Most Days	2. No	4. None	4. None	(No Response)				RDD
10	Vodafone	English	LS1_EN_GA_DB_TW_EW	1. Continue	2. 18-24	1. Female	1. No Children	2. No				4. Secondary-Vocational	1. Single	2. Rural	3. Few Days	1. Every Day	2. No	4. None	1. More than 10	2. 6 - 10	(No Response)			RDD
10	MTN	Twi	LS3_GA_TW_DB_EN_EW	1. Continue	3. 25-35	2. Male	1. No Children		2. No			2. Primary	1. Single	1. Urban	3. Few Days	3. Few Days	3. Not Sure	(No Response)						RDD
10	Airtel	English	LS4_DB_EN_TW_EW_GA	1. Continue	5. Over 50	2. Male	2. Under 5		2. No			4. Secondary-Vocational	2. Married-Cohabiting	1. Urban	3. Few Days	3. Few Days	(No Response)							Inbound
10	MTN	English	LS5_TW_EN_EW_DB_GA	1. Continue	3. 25-35	2. Male	1. No Children		2. No			5. Tertiary and Higher	2. Married-Cohabiting	1. Urban	3. Few Days	1. Every Day	1. Yes	4. None	1. More than 10	(No Response)				RDD
10	MTN	Twi	LS2_EW_EN_DB_GA_TW	1. Continue	4. 36-49	2. Male	2. Under 5		2. No			3. Middle-JHS	2. Married-Cohabiting	2. Rural	4. Do Not Listen	3. Few Days	(No Response)							RDD
10	Vodafone	Ewe	LS4_DB_EN_TW_EW_GA	1. Continue	2. 18-24	2. Male	1. No Children		1. Yes		5. Not Pregnant	1. None	4. Widowed	2. Rural	4. Do Not Listen	4. Do Not Watch	3. Not Sure	4. None	2. 6 - 10	(No Response)				RDD
10	Vodafone	English	LS2_EW_EN_DB_GA_TW	1. Continue	4. 36-49	2. Male	4. 18 and Over		2. No			4. Secondary-Vocational	1. Single	2. Rural	2. Most Days	2. Most Days	2. No	1. More than 10	3. 1 - 5	(No Response)				RDD
10	Tigo	English	LS4_DB_EN_TW_EW_GA	1. Continue	4. 36-49	2. Male	2. Under 5		2. No			5. Tertiary and Higher	2. Married-Cohabiting	1. Urban	2. Most Days	3. Few Days	1. Yes	4. None	4. None	(No Response)				RDD
10	Vodafone	Twi	LS5_TW_EN_EW_DB_GA	1. Continue	4. 36-49	1. Female	2. Under 5	2. No				4. Secondary-Vocational	4. Widowed	1. Urban	1. Every Day	4. Do Not Watch	3. Not Sure	(No Response)						RDD
10	MTN	Twi	LS2_EW_EN_DB_GA_TW	1. Continue	2. 18-24	1. Female	1. No Children	2. No				3. Middle-JHS	1. Single	1. Urban	1. Every Day	2. Most Days	2. No	4. None	(No Response)					RDD
10	Vodafone	Twi	LS4_DB_EN_TW_EW_GA	1. Continue	2. 18-24	2. Male	1. No Children		2. No			2. Primary	1. Single	1. Urban	4. Do Not Listen	1. Every Day	2. No	(No Response)						RDD
10	Vodafone	English	LS2_EW_EN_DB_GA_TW	1. Continue	3. 25-35	2. Male	1. No Children		2. No			5. Tertiary and Higher	1. Single	1. Urban	4. Do Not Listen	3. Few Days	2. No	(No Response)						RDD
10	MTN	Twi	LS4_DB_EN_TW_EW_GA	1. Continue	2. 18-24	2. Male	1. No Children		2. No			5. Tertiary and Higher	1. Single	1. Urban	4. Do Not Listen	4. Do Not Watch	1. Yes	3. 1 - 5	1. More than 10	(No Response)				RDD
10	Tigo	Twi	LS4_DB_EN_TW_EW_GA	1. Continue	2. 18-24	2. Male	2. Under 5		2. No			2. Primary	2. Married-Cohabiting	2. Rural	3. Few Days	2. Most Days	(No Response)							RDD
10	MTN	Twi	LS2_EW_EN_DB_GA_TW	1. Continue	2. 18-24	1. Female	2. Under 5	2. No				4. Secondary-Vocational	1. Single	1. Urban	1. Every Day	1. Every Day	2. No	4. None	4. None	(No Response)				RDD
10	Tigo	Twi	LS5_TW_EN_EW_DB_GA	1. Continue	2. 18-24	1. Female	3. 5 - 17	2. No				2. Primary	2. Married-Cohabiting	1. Urban	1. Every Day	4. Do Not Watch	2. No	4. None	4. None	4. None	(No Response)			RDD
10	Airtel	Twi	LS2_EW_EN_DB_GA_TW	1. Continue	3. 25-35	2. Male	1. No Children		1. Yes		2. 4-6 Months	5. Tertiary and Higher	2. Married-Cohabiting	1. Urban	3. Few Days	2. Most Days	3. Not Sure	(No Response)						Inbound
10	MTN	Ga	LS2_EW_EN_DB_GA_TW	1. Continue	4. 36-49	2. Male	2. Under 5		2. No			4. Secondary-Vocational	2. Married-Cohabiting	2. Rural	3. Few Days	3. Few Days	1. Yes	(No Response)						RDD
10	MTN	Twi	LS3_GA_TW_DB_EN_EW	1. Continue	2. 18-24	2. Male	1. No Children		2. No			5. Tertiary and Higher	1. Single	1. Urban	4. Do Not Listen	(No Response)								RDD
10	MTN	Ewe	LS2_EW_EN_DB_GA_TW	1. Continue	3. 25-35	2. Male	3. 5 - 17		2. No			2. Primary	2. Married-Cohabiting	2. Rural	4. Do Not Listen	3. Few Days	2. No	3. 1 - 5	(No Response)					RDD
10	MTN	English	LS5_TW_EN_EW_DB_GA	1. Continue	3. 25-35	2. Male	1. No Children		2. No			5. Tertiary and Higher	1. Single	1. Urban	3. Few Days	1. Every Day	1. Yes	1. More than 10	1. More than 10	(No Response)				RDD
10	Vodafone	Twi	LS3_GA_TW_DB_EN_EW	1. Continue	2. 18-24	2. Male	1. No Children		2. No			4. Secondary-Vocational	1. Single	2. Rural	4. Do Not Listen	(No Response)								RDD
10	MTN	English	LS2_EW_EN_DB_GA_TW	1. Continue	2. 18-24	1. Female	1. No Children	2. No				4. Secondary-Vocational	1. Single	1. Urban	3. Few Days	3. Few Days	2. No	1. More than 10	3. 1 - 5	(No Response)				RDD
10	MTN	Twi	LS4_DB_EN_TW_EW_GA	1. Continue	3. 25-35	2. Male	1. No Children		2. No			4. Secondary-Vocational	1. Single	1. Urban	3. Few Days	2. Most Days	1. Yes	1. More than 10	1. More than 10	(No Response)				Inbound
10	Airtel	Twi	LS1_EN_GA_DB_TW_EW	1. Continue	3. 25-35	2. Male	2. Under 5		2. No			5. Tertiary and Higher	2. Married-Cohabiting	1. Urban	2. Most Days	2. Most Days	2. No	(No Response)						Inbound
10	Airtel	English	LS1_EN_GA_DB_TW_EW	1. Continue	3. 25-35	2. Male	1. No Children		2. No			5. Tertiary and Higher	1. Single	1. Urban	2. Most Days	(No Response)								Inbound
10	MTN	Twi	LS5_TW_EN_EW_DB_GA	1. Continue	2. 18-24	2. Male	1. No Children		2. No			3. Middle-JHS	1. Single	2. Rural	1. Every Day	1. Every Day	1. Yes	2. 6 - 10	2. 6 - 10	(No Response)				Inbound
10	MTN	Twi	LS3_GA_TW_DB_EN_EW	1. Continue	2. 18-24	2. Male	1. No Children		2. No			3. Middle-JHS	1. Single	1. Urban	1. Every Day	2. Most Days	2. No	(No Response)						Inbound
10	MTN	Twi	LS1_EN_GA_DB_TW_EW	1. Continue	2. 18-24	2. Male	1. No Children		2. No			5. Tertiary and Higher	1. Single	1. Urban	1. Every Day	1. Every Day	(No Response)							Inbound
10	Tigo	English	LS2_EW_EN_DB_GA_TW	1. Continue	2. 18-24	2. Male	1. No Children		2. No			5. Tertiary and Higher	1. Single	2. Rural	3. Few Days	1. Every Day	1. Yes	1. More than 10	(No Response)					RDD
10	MTN	Twi	LS1_EN_GA_DB_TW_EW	1. Continue	2. 18-24	2. Male	1. No Children		2. No			1. None	1. Single	1. Urban	4. Do Not Listen	4. Do Not Watch	2. No	4. None	4. None	(No Response)				RDD
10	MTN	English	LS4_DB_EN_TW_EW_GA	1. Continue	2. 18-24	2. Male	1. No Children		1. Yes		1. 1-3 Months	5. Tertiary and Higher	1. Single	1. Urban	1. Every Day	4. Do Not Watch	3. Not Sure	1. More than 10	(No Response)					RDD
10	MTN	Twi	LS4_DB_EN_TW_EW_GA	1. Continue	3. 25-35	1. Female	3. 5 - 17	2. No				3. Middle-JHS	1. Single	1. Urban	1. Every Day	2. Most Days	1. Yes	(No Response)						RDD
10	MTN	English	LS2_EW_EN_DB_GA_TW	1. Continue	4. 36-49	2. Male	2. Under 5		2. No			4. Secondary-Vocational	1. Single	1. Urban	1. Every Day	3. Few Days	1. Yes	4. None	1. More than 10	(No Response)				RDD
10	MTN	Twi	LS4_DB_EN_TW_EW_GA	1. Continue	2. 18-24	2. Male	1. No Children		2. No			2. Primary	1. Single	1. Urban	1. Every Day	2. Most Days	2. No	2. 6 - 10	(No Response)					RDD
10	Airtel	English	LS2_EW_EN_DB_GA_TW	1. Continue	4. 36-49	1. Female	3. 5 - 17	2. No				2. Primary	2. Married-Cohabiting	1. Urban	2. Most Days	1. Every Day	(No Response)							RDD
10	Airtel	English	LS5_TW_EN_EW_DB_GA	1. Continue	5. Over 50	2. Male	1. No Children		2. No			5. Tertiary and Higher	1. Single	2. Rural	3. Few Days	1. Every Day	1. Yes	2. 6 - 10	(No Response)					Inbound
10	Vodafone	Twi	LS3_GA_TW_DB_EN_EW	1. Continue	4. 36-49	1. Female	3. 5 - 17	2. No				1. None	1. Single	1. Urban	1. Every Day	4. Do Not Watch	2. No	4. None	(No Response)					RDD
10	MTN	Twi	LS1_EN_GA_DB_TW_EW	1. Continue	3. 25-35	2. Male	1. No Children		2. No			5. Tertiary and Higher	1. Single	1. Urban	1. Every Day	1. Every Day	1. Yes	1. More than 10	1. More than 10	(No Response)				RDD
10	MTN	English	LS1_EN_GA_DB_TW_EW	1. Continue	3. 25-35	2. Male	3. 5 - 17		2. No			3. Middle-JHS	2. Married-Cohabiting	2. Rural	2. Most Days	2. Most Days	2. No	3. 1 - 5	(No Response)					RDD
10	Vodafone	Ewe	LS4_DB_EN_TW_EW_GA	1. Continue	3. 25-35	2. Male	2. Under 5		2. No			3. Middle-JHS	3. Separated-Divorced	1. Urban	1. Every Day	1. Every Day	1. Yes	(No Response)						RDD
10	MTN	Twi	LS4_DB_EN_TW_EW_GA	1. Continue	3. 25-35	2. Male	1. No Children		2. No			2. Primary	2. Married-Cohabiting	1. Urban	3. Few Days	4. Do Not Watch	2. No	4. None	4. None	(No Response)				Inbound
10	Tigo	English	LS1_EN_GA_DB_TW_EW	1. Continue	5. Over 50	2. Male	4. 18 and Over		2. No			3. Middle-JHS	2. Married-Cohabiting	2. Rural	1. Every Day	4. Do Not Watch	2. No	(No Response)						RDD
10	MTN	Twi	LS4_DB_EN_TW_EW_GA	1. Continue	2. 18-24	2. Male	4. 18 and Over		1. Yes		2. 4-6 Months	4. Secondary-Vocational	2. Married-Cohabiting	2. Rural	3. Few Days	3. Few Days	3. Not Sure	(No Response)						RDD
10	Airtel	Twi	LS3_GA_TW_DB_EN_EW	1. Continue	4. 36-49	2. Male	4. 18 and Over		2. No			4. Secondary-Vocational	3. Separated-Divorced	2. Rural	3. Few Days	3. Few Days	3. Not Sure	(No Response)						RDD
10	MTN	English	LS1_EN_GA_DB_TW_EW	1. Continue	2. 18-24	1. Female	1. No Children	2. No				4. Secondary-Vocational	1. Single	1. Urban	4. Do Not Listen	3. Few Days	(No Response)							RDD
10	MTN	English	LS1_EN_GA_DB_TW_EW	1. Continue	2. 18-24	2. Male	1. No Children		2. No			4. Secondary-Vocational	1. Single	1. Urban	4. Do Not Listen	4. Do Not Watch	1. Yes	4. None	(No Response)					RDD
10	Vodafone	English	LS1_EN_GA_DB_TW_EW	1. Continue	2. 18-24	2. Male	1. No Children		2. No			5. Tertiary and Higher	1. Single	2. Rural	3. Few Days	3. Few Days	1. Yes	1. More than 10	(No Response)					RDD
10	MTN	Twi	LS2_EW_EN_DB_GA_TW	1. Continue	4. 36-49	2. Male	3. 5 - 17		2. No			3. Middle-JHS	1. Single	1. Urban	2. Most Days	4. Do Not Watch	3. Not Sure	4. None	4. None	(No Response)				RDD
10	MTN	Twi	LS3_GA_TW_DB_EN_EW	1. Continue	2. 18-24	1. Female	2. Under 5	2. No				4. Secondary-Vocational	2. Married-Cohabiting	1. Urban	2. Most Days	1. Every Day	1. Yes	(No Response)						RDD
10	Vodafone	English	LS2_EW_EN_DB_GA_TW	1. Continue	2. 18-24	1. Female	2. Under 5	2. No				3. Middle-JHS	1. Single	1. Urban	4. Do Not Listen	1. Every Day	1. Yes	4. None	4. None	(No Response)				RDD
10	Vodafone	Twi	LS4_DB_EN_TW_EW_GA	1. Continue	2. 18-24	2. Male	3. 5 - 17		1. Yes		4. Not Sure	1. None	1. Single	2. Rural	4. Do Not Listen	4. Do Not Watch	(No Response)							Inbound
10	Vodafone	Twi	LS3_GA_TW_DB_EN_EW	1. Continue	2. 18-24	2. Male	1. No Children		1. Yes		2. 4-6 Months	3. Middle-JHS	2. Married-Cohabiting	1. Urban	2. Most Days	4. Do Not Watch	3. Not Sure	(No Response)						RDD
10	MTN	Twi	LS1_EN_GA_DB_TW_EW	1. Continue	2. 18-24	1. Female	2. Under 5	2. No				3. Middle-JHS	2. Married-Cohabiting	1. Urban	1. Every Day	3. Few Days	1. Yes	(No Response)						RDD
10	MTN	Ga	LS3_GA_TW_DB_EN_EW	1. Continue	4. 36-49	2. Male	1. No Children		2. No			5. Tertiary and Higher	2. Married-Cohabiting	1. Urban	1. Every Day	3. Few Days	2. No	(No Response)						RDD
10	Tigo	Twi	LS5_TW_EN_EW_DB_GA	1. Continue	2. 18-24	2. Male	1. No Children		2. No			1. None	2. Married-Cohabiting	1. Urban	4. Do Not Listen	3. Few Days	3. Not Sure	(No Response)						RDD
10	Tigo	Twi	LS4_DB_EN_TW_EW_GA	1. Continue	3. 25-35	2. Male	2. Under 5		2. No			3. Middle-JHS	2. Married-Cohabiting	1. Urban	1. Every Day	1. Every Day	2. No	(No Response)						RDD
10	MTN	Twi	LS2_EW_EN_DB_GA_TW	1. Continue	2. 18-24	2. Male	2. Under 5		1. Yes		2. 4-6 Months	2. Primary	2. Married-Cohabiting	1. Urban	1. Every Day	(No Response)								Inbound
10	Tigo	Ewe	LS1_EN_GA_DB_TW_EW	1. Continue	3. 25-35	2. Male	1. No Children		2. No			3. Middle-JHS	3. Separated-Divorced	1. Urban	2. Most Days	1. Every Day	1. Yes	1. More than 10	1. More than 10	1. More than 10	(No Response)			RDD
10	Airtel	English	LS4_DB_EN_TW_EW_GA	1. Continue	3. 25-35	1. Female	1. No Children	1. Yes		1. 1-3 Months		1. None	1. Single	1. Urban	4. Do Not Listen	3. Few Days	2. No	(No Response)						RDD
10	MTN	Twi	LS3_GA_TW_DB_EN_EW	1. Continue	3. 25-35	2. Male	1. No Children		2. No			3. Middle-JHS	2. Married-Cohabiting	1. Urban	3. Few Days	3. Few Days	3. Not Sure	4. None	4. None	(No Response)				RDD
10	MTN	Twi	LS5_TW_EN_EW_DB_GA	1. Continue	3. 25-35	1. Female	2. Under 5	2. No				3. Middle-JHS	2. Married-Cohabiting	1. Urban	3. Few Days	3. Few Days	1. Yes	(No Response)						RDD
10	MTN	English	LS4_DB_EN_TW_EW_GA	1. Continue	2. 18-24	2. Male	1. No Children		2. No			4. Secondary-Vocational	1. Single	2. Rural	3. Few Days	3. Few Days	(No Response)							RDD
10	MTN	English	LS1_EN_GA_DB_TW_EW	1. Continue	3. 25-35	1. Female	2. Under 5	2. No				5. Tertiary and Higher	2. Married-Cohabiting	2. Rural	4. Do Not Listen	1. Every Day	1. Yes	1. More than 10	(No Response)					RDD
10	MTN	Twi	LS4_DB_EN_TW_EW_GA	1. Continue	2. 18-24	2. Male	2. Under 5		2. No			2. Primary	2. Married-Cohabiting	1. Urban	2. Most Days	(No Response)								Inbound
10	Airtel	English	LS2_EW_EN_DB_GA_TW	1. Continue	3. 25-35	2. Male	2. Under 5		2. No			4. Secondary-Vocational	2. Married-Cohabiting	1. Urban	4. Do Not Listen	1. Every Day	1. Yes	1. More than 10	1. More than 10	(No Response)				Inbound
10	MTN	English	LS1_EN_GA_DB_TW_EW	1. Continue	2. 18-24	1. Female	1. No Children	2. No				4. Secondary-Vocational	2. Married-Cohabiting	1. Urban	2. Most Days	(No Response)								Inbound
10	Airtel	Twi	LS1_EN_GA_DB_TW_EW	1. Continue	2. 18-24	2. Male	2. Under 5		2. No			4. Secondary-Vocational	2. Married-Cohabiting	2. Rural	1. Every Day	2. Most Days	1. Yes	1. More than 10	4. None	(No Response)				Inbound
10	Airtel	Twi	LS4_DB_EN_TW_EW_GA	1. Continue	5. Over 50	1. Female	2. Under 5	2. No				2. Primary	3. Separated-Divorced	1. Urban	3. Few Days	3. Few Days	1. Yes	(No Response)						RDD
10	MTN	Twi	LS2_EW_EN_DB_GA_TW	1. Continue	2. 18-24	2. Male	1. No Children		2. No			5. Tertiary and Higher	1. Single	2. Rural	3. Few Days	1. Every Day	(No Response)							RDD
10	Tigo	Twi	LS4_DB_EN_TW_EW_GA	1. Continue	3. 25-35	2. Male	1. No Children		2. No			3. Middle-JHS	1. Single	1. Urban	2. Most Days	3. Few Days	1. Yes	4. None	(No Response)					RDD
10	MTN	Twi	LS5_TW_EN_EW_DB_GA	1. Continue	2. 18-24	2. Male	1. No Children		2. No			3. Middle-JHS	1. Single	1. Urban	3. Few Days	2. Most Days	2. No	1. More than 10	(No Response)					RDD
10	Airtel	English	LS3_GA_TW_DB_EN_EW	1. Continue	2. 18-24	2. Male	1. No Children		2. No			1. None	1. Single	2. Rural	1. Every Day	(No Response)								Inbound
10	Airtel	English	LS5_TW_EN_EW_DB_GA	1. Continue	2. 18-24	2. Male	1. No Children		2. No			2. Primary	1. Single	1. Urban	1. Every Day	1. Every Day	1. Yes	(No Response)						RDD
10	Airtel	English	LS1_EN_GA_DB_TW_EW	1. Continue	2. 18-24	2. Male	1. No Children		2. No			4. Secondary-Vocational	1. Single	1. Urban	1. Every Day	1. Every Day	3. Not Sure	(No Response)						RDD
10	Airtel	English	LS1_EN_GA_DB_TW_EW	1. Continue	4. 36-49	2. Male	2. Under 5		2. No			5. Tertiary and Higher	2. Married-Cohabiting	1. Urban	1. Every Day	1. Every Day	2. No	(No Response)						RDD
10	MTN	Twi	LS5_TW_EN_EW_DB_GA	1. Continue	2. 18-24	2. Male	3. 5 - 17		2. No			2. Primary	2. Married-Cohabiting	1. Urban	4. Do Not Listen	4. Do Not Watch	3. Not Sure	4. None	4. None	4. None	(No Response)			RDD
10	MTN	Twi	LS3_GA_TW_DB_EN_EW	1. Continue	3. 25-35	1. Female	1. No Children	1. Yes		2. 4-6 Months		5. Tertiary and Higher	1. Single	1. Urban	1. Every Day	3. Few Days	1. Yes	(No Response)						RDD
10	MTN	Twi	LS4_DB_EN_TW_EW_GA	1. Continue	2. 18-24	1. Female	1. No Children	2. No				4. Secondary-Vocational	1. Single	1. Urban	1. Every Day	1. Every Day	2. No	(No Response)						RDD
10	MTN	English	LS2_EW_EN_DB_GA_TW	1. Continue	2. 18-24	2. Male	1. No Children		2. No			2. Primary	1. Single	2. Rural	1. Every Day	(No Response)								RDD
10	MTN	Twi	LS2_EW_EN_DB_GA_TW	1. Continue	4. 36-49	1. Female	2. Under 5	2. No				1. None	2. Married-Cohabiting	2. Rural	3. Few Days	3. Few Days	3. Not Sure	3. 1 - 5	3. 1 - 5	2. 6 - 10	(No Response)			RDD
10	MTN	Twi	LS5_TW_EN_EW_DB_GA	1. Continue	2. 18-24	2. Male	1. No Children		2. No			4. Secondary-Vocational	1. Single	1. Urban	4. Do Not Listen	1. Every Day	2. No	4. None	4. None	(No Response)				RDD
10	MTN	English	LS2_EW_EN_DB_GA_TW	1. Continue	3. 25-35	2. Male	1. No Children		2. No			5. Tertiary and Higher	2. Married-Cohabiting	1. Urban	1. Every Day	1. Every Day	3. Not Sure	(No Response)						RDD
10	Vodafone	Ga	LS4_DB_EN_TW_EW_GA	1. Continue	4. 36-49	2. Male	2. Under 5		2. No			2. Primary	2. Married-Cohabiting	1. Urban	2. Most Days	4. Do Not Watch	1. Yes	4. None	(No Response)					Inbound
10	MTN	Twi	LS5_TW_EN_EW_DB_GA	1. Continue	2. 18-24	2. Male	1. No Children		1. Yes		1. 1-3 Months	4. Secondary-Vocational	1. Single	2. Rural	3. Few Days	3. Few Days	3. Not Sure	4. None	4. None	3. 1 - 5	(No Response)			RDD
10	MTN	Twi	LS4_DB_EN_TW_EW_GA	1. Continue	2. 18-24	2. Male	1. No Children		2. No			4. Secondary-Vocational	1. Single	1. Urban	4. Do Not Listen	2. Most Days	(No Response)							RDD
10	Vodafone	Ewe	LS5_TW_EN_EW_DB_GA	1. Continue	2. 18-24	2. Male	1. No Children		2. No			1. None	2. Married-Cohabiting	2. Rural	2. Most Days	4. Do Not Watch	(No Response)							RDD
10	Vodafone	Ewe	LS2_EW_EN_DB_GA_TW	1. Continue	3. 25-35	1. Female	2. Under 5	2. No				2. Primary	2. Married-Cohabiting	2. Rural	4. Do Not Listen	4. Do Not Watch	(No Response)							RDD
10	Vodafone	Twi	LS4_DB_EN_TW_EW_GA	1. Continue	3. 25-35	2. Male	1. No Children		2. No			4. Secondary-Vocational	2. Married-Cohabiting	1. Urban	4. Do Not Listen	4. Do Not Watch	2. No	(No Response)						RDD
10	MTN	Twi	LS3_GA_TW_DB_EN_EW	1. Continue	2. 18-24	1. Female	1. No Children	2. No				5. Tertiary and Higher	1. Single	1. Urban	1. Every Day	3. Few Days	1. Yes	4. None	4. None	(No Response)				RDD
10	MTN	Ewe	LS4_DB_EN_TW_EW_GA	1. Continue	3. 25-35	2. Male	1. No Children		1. Yes		1. 1-3 Months	3. Middle-JHS	1. Single	1. Urban	4. Do Not Listen	4. Do Not Watch	2. No	3. 1 - 5	(No Response)					Inbound
10	MTN	Dagbani	LS5_TW_EN_EW_DB_GA	1. Continue	5. Over 50	2. Male	2. Under 5		2. No			2. Primary	1. Single	1. Urban	1. Every Day	1. Every Day	1. Yes	4. None	(No Response)					RDD
10	Glo	English	LS5_TW_EN_EW_DB_GA	1. Continue	3. 25-35	1. Female	1. No Children	1. Yes		1. 1-3 Months		5. Tertiary and Higher	2. Married-Cohabiting	1. Urban	1. Every Day	3. Few Days	1. Yes	(No Response)						RDD
10	MTN	Ewe	LS5_TW_EN_EW_DB_GA	1. Continue	3. 25-35	2. Male	1. No Children		2. No			4. Secondary-Vocational	1. Single	1. Urban	2. Most Days	2. Most Days	2. No	(No Response)						RDD
10	Vodafone	Twi	LS5_TW_EN_EW_DB_GA	1. Continue	2. 18-24	2. Male	2. Under 5		2. No			5. Tertiary and Higher	2. Married-Cohabiting	1. Urban	2. Most Days	1. Every Day	1. Yes	3. 1 - 5	(No Response)					RDD
10	MTN	Twi	LS5_TW_EN_EW_DB_GA	1. Continue	3. 25-35	2. Male	3. 5 - 17		2. No			1. None	2. Married-Cohabiting	2. Rural	3. Few Days	4. Do Not Watch	1. Yes	4. None	4. None	1. More than 10	(No Response)			RDD
10	MTN	English	LS4_DB_EN_TW_EW_GA	1. Continue	3. 25-35	2. Male	1. No Children		2. No			5. Tertiary and Higher	1. Single	2. Rural	4. Do Not Listen	(No Response)								RDD
10	MTN	English	LS4_DB_EN_TW_EW_GA	1. Continue	2. 18-24	1. Female	1. No Children	2. No				5. Tertiary and Higher	1. Single	1. Urban	3. Few Days	2. Most Days	2. No	(No Response)						RDD
10	MTN	Twi	LS2_EW_EN_DB_GA_TW	1. Continue	3. 25-35	1. Female	2. Under 5	1. Yes		2. 4-6 Months		2. Primary	2. Married-Cohabiting	2. Rural	3. Few Days	(No Response)								RDD
10	MTN	Ga	LS1_EN_GA_DB_TW_EW	1. Continue	4. 36-49	1. Female	2. Under 5	1. Yes		1. 1-3 Months		3. Middle-JHS	2. Married-Cohabiting	1. Urban	1. Every Day	1. Every Day	1. Yes	1. More than 10	(No Response)					RDD
10	MTN	Twi	LS5_TW_EN_EW_DB_GA	1. Continue	2. 18-24	2. Male	1. No Children		2. No			5. Tertiary and Higher	1. Single	1. Urban	2. Most Days	(No Response)								RDD
10	Airtel	Ewe	LS2_EW_EN_DB_GA_TW	1. Continue	4. 36-49	2. Male	3. 5 - 17		2. No			3. Middle-JHS	1. Single	2. Rural	1. Every Day	1. Every Day	1. Yes	1. More than 10	3. 1 - 5	(No Response)				RDD
10	Airtel	Twi	LS1_EN_GA_DB_TW_EW	1. Continue	2. 18-24	2. Male	1. No Children		2. No			3. Middle-JHS	1. Single	1. Urban	2. Most Days	1. Every Day	1. Yes	4. None	3. 1 - 5	(No Response)				RDD
10	MTN	Twi	LS5_TW_EN_EW_DB_GA	1. Continue	2. 18-24	2. Male	1. No Children		2. No			5. Tertiary and Higher	1. Single	2. Rural	4. Do Not Listen	(No Response)								RDD
10	Vodafone	Twi	LS1_EN_GA_DB_TW_EW	1. Continue	2. 18-24	1. Female	1. No Children	2. No				4. Secondary-Vocational	1. Single	1. Urban	3. Few Days	1. Every Day	1. Yes	(No Response)						RDD
10	MTN	English	LS3_GA_TW_DB_EN_EW	1. Continue	2. 18-24	1. Female	1. No Children	2. No				5. Tertiary and Higher	1. Single	1. Urban	3. Few Days	1. Every Day	1. Yes	1. More than 10	1. More than 10	(No Response)				Inbound
10	MTN	English	LS2_EW_EN_DB_GA_TW	1. Continue	3. 25-35	1. Female	2. Under 5	1. Yes		3. 7-9 Months		2. Primary	2. Married-Cohabiting	1. Urban	1. Every Day	2. Most Days	1. Yes	2. 6 - 10	2. 6 - 10	2. 6 - 10	(No Response)			RDD
10	Vodafone	Dagbani	LS4_DB_EN_TW_EW_GA	1. Continue	4. 36-49	2. Male	3. 5 - 17		2. No			4. Secondary-Vocational	4. Widowed	1. Urban	2. Most Days	1. Every Day	3. Not Sure	(No Response)						RDD
10	MTN	English	LS2_EW_EN_DB_GA_TW	1. Continue	4. 36-49	1. Female	1. No Children	2. No				5. Tertiary and Higher	4. Widowed	1. Urban	1. Every Day	1. Every Day	1. Yes	1. More than 10	4. None	(No Response)				RDD
10	Vodafone	English	LS4_DB_EN_TW_EW_GA	1. Continue	3. 25-35	2. Male	1. No Children		2. No			5. Tertiary and Higher	1. Single	1. Urban	3. Few Days	1. Every Day	1. Yes	3. 1 - 5	(No Response)					RDD
10	Vodafone	English	LS4_DB_EN_TW_EW_GA	1. Continue	2. 18-24	1. Female	4. 18 and Over	2. No				4. Secondary-Vocational	1. Single	1. Urban	1. Every Day	4. Do Not Watch	1. Yes	1. More than 10	1. More than 10	2. 6 - 10	(No Response)			RDD
10	MTN	Twi	LS3_GA_TW_DB_EN_EW	1. Continue	3. 25-35	2. Male	1. No Children		2. No			5. Tertiary and Higher	1. Single	1. Urban	2. Most Days	2. Most Days	1. Yes	2. 6 - 10	1. More than 10	(No Response)				RDD
10	Vodafone	Twi	LS3_GA_TW_DB_EN_EW	1. Continue	3. 25-35	2. Male	2. Under 5		2. No			1. None	2. Married-Cohabiting	1. Urban	1. Every Day	3. Few Days	2. No	4. None	(No Response)					RDD
10	Vodafone	Ewe	LS1_EN_GA_DB_TW_EW	1. Continue	2. 18-24	1. Female	1. No Children	2. No				3. Middle-JHS	1. Single	1. Urban	2. Most Days	(No Response)								RDD
10	MTN	Twi	LS1_EN_GA_DB_TW_EW	1. Continue	2. 18-24	1. Female	3. 5 - 17	1. Yes		4. Not Sure		1. None	2. Married-Cohabiting	1. Urban	1. Every Day	1. Every Day	1. Yes	2. 6 - 10	(No Response)					RDD
10	Vodafone	English	LS3_GA_TW_DB_EN_EW	1. Continue	3. 25-35	2. Male	1. No Children		2. No			5. Tertiary and Higher	1. Single	1. Urban	3. Few Days	3. Few Days	(No Response)							RDD
10	Airtel	English	LS3_GA_TW_DB_EN_EW	1. Continue	3. 25-35	2. Male	1. No Children		2. No			4. Secondary-Vocational	1. Single	1. Urban	1. Every Day	3. Few Days	1. Yes	4. None	(No Response)					RDD
10	Vodafone	English	LS2_EW_EN_DB_GA_TW	1. Continue	3. 25-35	2. Male	1. No Children		2. No			4. Secondary-Vocational	1. Single	1. Urban	2. Most Days	1. Every Day	1. Yes	(No Response)						RDD
10	Airtel	Twi	LS3_GA_TW_DB_EN_EW	1. Continue	3. 25-35	2. Male	1. No Children		2. No			5. Tertiary and Higher	1. Single	2. Rural	3. Few Days	3. Few Days	2. No	(No Response)						RDD
10	MTN	Twi	LS3_GA_TW_DB_EN_EW	1. Continue	5. Over 50	2. Male	1. No Children		1. Yes		1. 1-3 Months	1. None	1. Single	1. Urban	1. Every Day	3. Few Days	3. Not Sure	4. None	3. 1 - 5	(No Response)				RDD
10	MTN	Twi	LS3_GA_TW_DB_EN_EW	1. Continue	2. 18-24	2. Male	1. No Children		2. No			5. Tertiary and Higher	1. Single	1. Urban	1. Every Day	3. Few Days	2. No	4. None	4. None	(No Response)				RDD
10	MTN	Twi	LS5_TW_EN_EW_DB_GA	1. Continue	2. 18-24	2. Male	2. Under 5		2. No			5. Tertiary and Higher	2. Married-Cohabiting	1. Urban	4. Do Not Listen	3. Few Days	1. Yes	(No Response)						RDD
10	MTN	English	LS5_TW_EN_EW_DB_GA	1. Continue	3. 25-35	2. Male	1. No Children		2. No			4. Secondary-Vocational	1. Single	2. Rural	1. Every Day	4. Do Not Watch	2. No	3. 1 - 5	(No Response)					Inbound
10	Tigo	Twi	LS3_GA_TW_DB_EN_EW	1. Continue	2. 18-24	2. Male	1. No Children		2. No			4. Secondary-Vocational	2. Married-Cohabiting	1. Urban	4. Do Not Listen	3. Few Days	3. Not Sure	4. None	4. None	(No Response)				RDD
10	Vodafone	English	LS1_EN_GA_DB_TW_EW	1. Continue	4. 36-49	2. Male	1. No Children		2. No			4. Secondary-Vocational	1. Single	1. Urban	3. Few Days	3. Few Days	1. Yes	2. 6 - 10	1. More than 10	(No Response)				RDD
10	MTN	English	LS3_GA_TW_DB_EN_EW	1. Continue	3. 25-35	1. Female	1. No Children	2. No				5. Tertiary and Higher	1. Single	1. Urban	2. Most Days	3. Few Days	1. Yes	3. 1 - 5	1. More than 10	(No Response)				RDD
10	Airtel	Twi	LS5_TW_EN_EW_DB_GA	1. Continue	2. 18-24	2. Male	2. Under 5		1. Yes		2. 4-6 Months	2. Primary	2. Married-Cohabiting	1. Urban	2. Most Days	1. Every Day	(No Response)							RDD
10	MTN	Dagbani	LS3_GA_TW_DB_EN_EW	1. Continue	2. 18-24	1. Female	1. No Children	2. No				5. Tertiary and Higher	1. Single	1. Urban	4. Do Not Listen	3. Few Days	1. Yes	1. More than 10	(No Response)					RDD
10	Vodafone	English	LS3_GA_TW_DB_EN_EW	1. Continue	2. 18-24	1. Female	4. 18 and Over	2. No				5. Tertiary and Higher	2. Married-Cohabiting	2. Rural	3. Few Days	3. Few Days	2. No	(No Response)						RDD
10	MTN	Twi	LS5_TW_EN_EW_DB_GA	1. Continue	2. 18-24	1. Female	2. Under 5	2. No				2. Primary	3. Separated-Divorced	1. Urban	4. Do Not Listen	3. Few Days	3. Not Sure	4. None	(No Response)					RDD
10	Tigo	Twi	LS4_DB_EN_TW_EW_GA	1. Continue	2. 18-24	1. Female	3. 5 - 17	2. No				4. Secondary-Vocational	1. Single	2. Rural	2. Most Days	1. Every Day	2. No	4. None	4. None	(No Response)				RDD
10	MTN	Twi	LS1_EN_GA_DB_TW_EW	1. Continue	3. 25-35	2. Male	2. Under 5		2. No			1. None	1. Single	1. Urban	1. Every Day	4. Do Not Watch	2. No	(No Response)						RDD
10	MTN	Twi	LS5_TW_EN_EW_DB_GA	1. Continue	4. 36-49	2. Male	2. Under 5		2. No			4. Secondary-Vocational	1. Single	1. Urban	3. Few Days	3. Few Days	2. No	(No Response)						RDD
10	Tigo	Ga	LS2_EW_EN_DB_GA_TW	1. Continue	4. 36-49	2. Male	1. No Children		2. No			5. Tertiary and Higher	1. Single	1. Urban	1. Every Day	1. Every Day	3. Not Sure	(No Response)						RDD
10	Tigo	Twi	LS3_GA_TW_DB_EN_EW	1. Continue	4. 36-49	2. Male	2. Under 5		2. No			3. Middle-JHS	2. Married-Cohabiting	1. Urban	3. Few Days	3. Few Days	1. Yes	(No Response)						RDD
10	Airtel	Twi	LS1_EN_GA_DB_TW_EW	1. Continue	5. Over 50	2. Male	4. 18 and Over		2. No			4. Secondary-Vocational	2. Married-Cohabiting	1. Urban	4. Do Not Listen	3. Few Days	2. No	(No Response)						RDD
10	MTN	Twi	LS5_TW_EN_EW_DB_GA	1. Continue	2. 18-24	1. Female	1. No Children	1. Yes		2. 4-6 Months		2. Primary	2. Married-Cohabiting	2. Rural	3. Few Days	1. Every Day	1. Yes	4. None	(No Response)					RDD
10	MTN	Twi	LS5_TW_EN_EW_DB_GA	1. Continue	2. 18-24	2. Male	2. Under 5		2. No			3. Middle-JHS	2. Married-Cohabiting	1. Urban	4. Do Not Listen	4. Do Not Watch	2. No	3. 1 - 5	(No Response)					RDD
10	Vodafone	English	LS4_DB_EN_TW_EW_GA	1. Continue	2. 18-24	1. Female	1. No Children	2. No				2. Primary	1. Single	2. Rural	4. Do Not Listen	4. Do Not Watch	2. No	3. 1 - 5	4. None	(No Response)				RDD
10	MTN	Twi	LS3_GA_TW_DB_EN_EW	1. Continue	2. 18-24	2. Male	1. No Children		1. Yes		5. Not Pregnant	4. Secondary-Vocational	1. Single	2. Rural	4. Do Not Listen	4. Do Not Watch	(No Response)							RDD
10	Vodafone	Twi	LS5_TW_EN_EW_DB_GA	1. Continue	2. 18-24	2. Male	1. No Children		2. No			4. Secondary-Vocational	1. Single	2. Rural	4. Do Not Listen	4. Do Not Watch	(No Response)							RDD
10	Vodafone	Twi	LS1_EN_GA_DB_TW_EW	1. Continue	3. 25-35	1. Female	2. Under 5	2. No				4. Secondary-Vocational	2. Married-Cohabiting	1. Urban	1. Every Day	3. Few Days	1. Yes	4. None	4. None	(No Response)				Inbound
10	Airtel	Twi	LS4_DB_EN_TW_EW_GA	1. Continue	3. 25-35	2. Male	2. Under 5		1. Yes		1. 1-3 Months	4. Secondary-Vocational	2. Married-Cohabiting	1. Urban	1. Every Day	1. Every Day	1. Yes	1. More than 10	(No Response)					Inbound
10	MTN	Twi	LS1_EN_GA_DB_TW_EW	1. Continue	3. 25-35	1. Female	1. No Children	1. Yes		1. 1-3 Months		4. Secondary-Vocational	1. Single	1. Urban	1. Every Day	3. Few Days	1. Yes	(No Response)						Inbound
10	Vodafone	Twi	LS2_EW_EN_DB_GA_TW	1. Continue	2. 18-24	2. Male	2. Under 5		2. No			1. None	2. Married-Cohabiting	2. Rural	4. Do Not Listen	4. Do Not Watch	2. No	4. None	4. None	(No Response)				Inbound
10	Airtel	Twi	LS2_EW_EN_DB_GA_TW	1. Continue	2. 18-24	1. Female	4. 18 and Over	1. Yes		4. Not Sure		5. Tertiary and Higher	1. Single	1. Urban	2. Most Days	1. Every Day	2. No	(No Response)						Inbound
10	MTN	Twi	LS1_EN_GA_DB_TW_EW	1. Continue	2. 18-24	1. Female	1. No Children	2. No				3. Middle-JHS	1. Single	2. Rural	4. Do Not Listen	2. Most Days	(No Response)							Inbound
10	Vodafone	Dagbani	LS1_EN_GA_DB_TW_EW	1. Continue	3. 25-35	2. Male	1. No Children		1. Yes		5. Not Pregnant	3. Middle-JHS	1. Single	1. Urban	4. Do Not Listen	3. Few Days	(No Response)							Inbound
10	Vodafone	Ewe	LS2_EW_EN_DB_GA_TW	1. Continue	4. 36-49	2. Male	2. Under 5		2. No			4. Secondary-Vocational	3. Separated-Divorced	1. Urban	2. Most Days	2. Most Days	2. No	2. 6 - 10	(No Response)					Inbound
10	Tigo	Twi	LS3_GA_TW_DB_EN_EW	1. Continue	2. 18-24	2. Male	1. No Children		1. Yes		1. 1-3 Months	1. None	1. Single	1. Urban	1. Every Day	(No Response)								RDD
10	MTN	Twi	LS1_EN_GA_DB_TW_EW	1. Continue	2. 18-24	2. Male	1. No Children		2. No			4. Secondary-Vocational	1. Single	1. Urban	4. Do Not Listen	4. Do Not Watch	1. Yes	4. None	1. More than 10	(No Response)				Inbound
10	Vodafone	Twi	LS3_GA_TW_DB_EN_EW	1. Continue	5. Over 50	2. Male	4. 18 and Over		2. No			3. Middle-JHS	3. Separated-Divorced	2. Rural	1. Every Day	4. Do Not Watch	3. Not Sure	4. None	4. None	(No Response)				Inbound
10	MTN	English	LS1_EN_GA_DB_TW_EW	1. Continue	2. 18-24	2. Male	1. No Children		2. No			4. Secondary-Vocational	1. Single	1. Urban	2. Most Days	3. Few Days	(No Response)							Inbound
10	Airtel	English	LS4_DB_EN_TW_EW_GA	1. Continue	3. 25-35	1. Female	1. No Children	2. No				5. Tertiary and Higher	2. Married-Cohabiting	1. Urban	4. Do Not Listen	4. Do Not Watch	3. Not Sure	(No Response)						Inbound
10	Vodafone	English	LS1_EN_GA_DB_TW_EW	1. Continue	3. 25-35	2. Male	1. No Children		2. No			5. Tertiary and Higher	1. Single	1. Urban	2. Most Days	1. Every Day	2. No	(No Response)						RDD
10	MTN	English	LS4_DB_EN_TW_EW_GA	1. Continue	2. 18-24	2. Male	1. No Children		1. Yes		2. 4-6 Months	3. Middle-JHS	1. Single	1. Urban	2. Most Days	4. Do Not Watch	1. Yes	4. None	2. 6 - 10	(No Response)				RDD
10	Airtel	English	LS2_EW_EN_DB_GA_TW	1. Continue	3. 25-35	1. Female	1. No Children	2. No				5. Tertiary and Higher	1. Single	1. Urban	1. Every Day	3. Few Days	1. Yes	2. 6 - 10	1. More than 10	(No Response)				RDD
10	MTN	English	LS2_EW_EN_DB_GA_TW	1. Continue	3. 25-35	2. Male	1. No Children		2. No			5. Tertiary and Higher	1. Single	1. Urban	1. Every Day	3. Few Days	(No Response)							Inbound
10	MTN	English	LS1_EN_GA_DB_TW_EW	1. Continue	2. 18-24	2. Male	1. No Children		2. No			4. Secondary-Vocational	1. Single	1. Urban	3. Few Days	3. Few Days	2. No	(No Response)						RDD
10	MTN	Ga	LS3_GA_TW_DB_EN_EW	1. Continue	3. 25-35	2. Male	2. Under 5		2. No			5. Tertiary and Higher	3. Separated-Divorced	1. Urban	3. Few Days	3. Few Days	3. Not Sure	(No Response)						RDD
10	Airtel	Twi	LS3_GA_TW_DB_EN_EW	1. Continue	2. 18-24	2. Male	1. No Children		2. No			4. Secondary-Vocational	1. Single	1. Urban	4. Do Not Listen	3. Few Days	3. Not Sure	4. None	(No Response)					Inbound
10	MTN	Twi	LS2_EW_EN_DB_GA_TW	1. Continue	2. 18-24	1. Female	1. No Children	2. No				1. None	2. Married-Cohabiting	2. Rural	1. Every Day	1. Every Day	(No Response)							Inbound
10	MTN	Twi	LS3_GA_TW_DB_EN_EW	1. Continue	5. Over 50	2. Male	1. No Children		2. No			3. Middle-JHS	1. Single	2. Rural	4. Do Not Listen	4. Do Not Watch	(No Response)							Inbound
10	MTN	Twi	LS5_TW_EN_EW_DB_GA	1. Continue	3. 25-35	2. Male	1. No Children		2. No			3. Middle-JHS	3. Separated-Divorced	1. Urban	4. Do Not Listen	4. Do Not Watch	1. Yes	1. More than 10	4. None	(No Response)				Inbound
10	Vodafone	Twi	LS4_DB_EN_TW_EW_GA	1. Continue	2. 18-24	2. Male	2. Under 5		2. No			1. None	2. Married-Cohabiting	2. Rural	1. Every Day	1. Every Day	2. No	(No Response)						Inbound
10	MTN	Twi	LS2_EW_EN_DB_GA_TW	1. Continue	2. 18-24	1. Female	1. No Children	2. No				2. Primary	2. Married-Cohabiting	2. Rural	2. Most Days	3. Few Days	1. Yes	2. 6 - 10	(No Response)					Inbound
10	MTN	Ewe	LS3_GA_TW_DB_EN_EW	1. Continue	2. 18-24	1. Female	1. No Children	2. No				4. Secondary-Vocational	1. Single	1. Urban	3. Few Days	1. Every Day	1. Yes	2. 6 - 10	(No Response)					Inbound
10	MTN	Twi	LS5_TW_EN_EW_DB_GA	1. Continue	3. 25-35	2. Male	2. Under 5		2. No			5. Tertiary and Higher	2. Married-Cohabiting	1. Urban	4. Do Not Listen	2. Most Days	2. No	4. None	4. None	(No Response)				RDD
10	MTN	Twi	LS2_EW_EN_DB_GA_TW	1. Continue	3. 25-35	2. Male	3. 5 - 17		2. No			2. Primary	2. Married-Cohabiting	1. Urban	4. Do Not Listen	3. Few Days	2. No	4. None	(No Response)					RDD
10	Vodafone	Twi	LS5_TW_EN_EW_DB_GA	1. Continue	2. 18-24	2. Male	1. No Children		1. Yes		5. Not Pregnant	5. Tertiary and Higher	1. Single	1. Urban	4. Do Not Listen	4. Do Not Watch	(No Response)							Inbound
10	Tigo	Ewe	LS2_EW_EN_DB_GA_TW	1. Continue	2. 18-24	2. Male	1. No Children		1. Yes		2. 4-6 Months	3. Middle-JHS	2. Married-Cohabiting	1. Urban	2. Most Days	4. Do Not Watch	2. No	(No Response)						RDD
10	Tigo	Twi	LS3_GA_TW_DB_EN_EW	1. Continue	3. 25-35	2. Male	1. No Children		2. No			4. Secondary-Vocational	1. Single	2. Rural	2. Most Days	(No Response)								RDD
10	Tigo	Ewe	LS5_TW_EN_EW_DB_GA	1. Continue	2. 18-24	2. Male	1. No Children		1. Yes		1. 1-3 Months	1. None	2. Married-Cohabiting	1. Urban	1. Every Day	1. Every Day	1. Yes	(No Response)						RDD
10	MTN	Twi	LS5_TW_EN_EW_DB_GA	1. Continue	3. 25-35	2. Male	2. Under 5		2. No			1. None	1. Single	2. Rural	2. Most Days	4. Do Not Watch	3. Not Sure	3. 1 - 5	3. 1 - 5	(No Response)				RDD
10	MTN	Twi	LS1_EN_GA_DB_TW_EW	1. Continue	2. 18-24	1. Female	2. Under 5	2. No				3. Middle-JHS	2. Married-Cohabiting	2. Rural	4. Do Not Listen	1. Every Day	1. Yes	4. None	(No Response)					RDD
10	MTN	Twi	LS4_DB_EN_TW_EW_GA	1. Continue	4. 36-49	2. Male	2. Under 5		2. No			3. Middle-JHS	2. Married-Cohabiting	1. Urban	3. Few Days	1. Every Day	1. Yes	3. 1 - 5	3. 1 - 5	(No Response)				Inbound
10	MTN	English	LS2_EW_EN_DB_GA_TW	1. Continue	3. 25-35	2. Male	1. No Children		2. No			5. Tertiary and Higher	1. Single	2. Rural	1. Every Day	3. Few Days	3. Not Sure	1. More than 10	4. None	(No Response)				RDD
10	MTN	Ewe	LS4_DB_EN_TW_EW_GA	1. Continue	2. 18-24	2. Male	2. Under 5		1. Yes		2. 4-6 Months	3. Middle-JHS	2. Married-Cohabiting	2. Rural	4. Do Not Listen	3. Few Days	1. Yes	1. More than 10	(No Response)					RDD
10	MTN	Twi	LS5_TW_EN_EW_DB_GA	1. Continue	2. 18-24	2. Male	1. No Children		2. No			1. None	1. Single	1. Urban	4. Do Not Listen	(No Response)								RDD
10	MTN	English	LS2_EW_EN_DB_GA_TW	1. Continue	4. 36-49	1. Female	2. Under 5	2. No				4. Secondary-Vocational	2. Married-Cohabiting	1. Urban	3. Few Days	3. Few Days	3. Not Sure	4. None	(No Response)					RDD
10	MTN	English	LS5_TW_EN_EW_DB_GA	1. Continue	3. 25-35	2. Male	2. Under 5		2. No			1. None	1. Single	1. Urban	2. Most Days	1. Every Day	1. Yes	2. 6 - 10	(No Response)					RDD
10	Vodafone	Dagbani	LS3_GA_TW_DB_EN_EW	1. Continue	2. 18-24	2. Male	1. No Children		1. Yes		1. 1-3 Months	4. Secondary-Vocational	1. Single	1. Urban	4. Do Not Listen	4. Do Not Watch	1. Yes	3. 1 - 5	(No Response)					RDD
10	MTN	English	LS2_EW_EN_DB_GA_TW	1. Continue	3. 25-35	1. Female	1. No Children	2. No				5. Tertiary and Higher	2. Married-Cohabiting	1. Urban	1. Every Day	1. Every Day	1. Yes	(No Response)						Inbound
10	MTN	Twi	LS5_TW_EN_EW_DB_GA	1. Continue	3. 25-35	2. Male	1. No Children		2. No			5. Tertiary and Higher	1. Single	1. Urban	1. Every Day	2. Most Days	1. Yes	(No Response)						RDD
10	MTN	English	LS2_EW_EN_DB_GA_TW	1. Continue	2. 18-24	2. Male	1. No Children		2. No			4. Secondary-Vocational	1. Single	1. Urban	2. Most Days	2. Most Days	(No Response)							RDD
10	MTN	Twi	LS4_DB_EN_TW_EW_GA	1. Continue	5. Over 50	2. Male	2. Under 5		2. No			5. Tertiary and Higher	1. Single	1. Urban	1. Every Day	1. Every Day	1. Yes	(No Response)						RDD
10	MTN	Twi	LS5_TW_EN_EW_DB_GA	1. Continue	2. 18-24	1. Female	2. Under 5	2. No				2. Primary	2. Married-Cohabiting	1. Urban	3. Few Days	1. Every Day	3. Not Sure	(No Response)						RDD
10	MTN	Twi	LS3_GA_TW_DB_EN_EW	1. Continue	3. 25-35	2. Male	1. No Children		2. No			5. Tertiary and Higher	1. Single	2. Rural	3. Few Days	1. Every Day	3. Not Sure	4. None	(No Response)					RDD
10	MTN	Twi	LS5_TW_EN_EW_DB_GA	1. Continue	3. 25-35	1. Female	3. 5 - 17	2. No				4. Secondary-Vocational	1. Single	1. Urban	4. Do Not Listen	2. Most Days	(No Response)							RDD
10	MTN	Twi	LS4_DB_EN_TW_EW_GA	1. Continue	3. 25-35	2. Male	1. No Children		2. No			3. Middle-JHS	2. Married-Cohabiting	2. Rural	3. Few Days	1. Every Day	2. No	4. None	(No Response)					RDD
10	Tigo	English	LS4_DB_EN_TW_EW_GA	1. Continue	3. 25-35	1. Female	2. Under 5	2. No				5. Tertiary and Higher	2. Married-Cohabiting	2. Rural	3. Few Days	1. Every Day	(No Response)							RDD
10	MTN	Twi	LS2_EW_EN_DB_GA_TW	1. Continue	2. 18-24	1. Female	1. No Children	2. No				4. Secondary-Vocational	1. Single	1. Urban	4. Do Not Listen	4. Do Not Watch	1. Yes	(No Response)						Inbound
10	MTN	Twi	LS3_GA_TW_DB_EN_EW	1. Continue	2. 18-24	2. Male	1. No Children		2. No			2. Primary	2. Married-Cohabiting	2. Rural	3. Few Days	3. Few Days	3. Not Sure	4. None	(No Response)					RDD
10	Vodafone	Twi	LS5_TW_EN_EW_DB_GA	1. Continue	3. 25-35	2. Male	2. Under 5		2. No			4. Secondary-Vocational	2. Married-Cohabiting	2. Rural	3. Few Days	(No Response)								RDD
10	Vodafone	Twi	LS4_DB_EN_TW_EW_GA	1. Continue	2. 18-24	1. Female	1. No Children	1. Yes		2. 4-6 Months		5. Tertiary and Higher	2. Married-Cohabiting	1. Urban	2. Most Days	2. Most Days	1. Yes	2. 6 - 10	(No Response)					RDD
10	Vodafone	Dagbani	LS2_EW_EN_DB_GA_TW	1. Continue	2. 18-24	2. Male	1. No Children		2. No			4. Secondary-Vocational	1. Single	2. Rural	4. Do Not Listen	3. Few Days	1. Yes	(No Response)						RDD
10	Vodafone	Twi	LS5_TW_EN_EW_DB_GA	1. Continue	4. 36-49	2. Male	2. Under 5		2. No			3. Middle-JHS	2. Married-Cohabiting	1. Urban	1. Every Day	3. Few Days	(No Response)							RDD
10	MTN	Twi	LS3_GA_TW_DB_EN_EW	1. Continue	3. 25-35	2. Male	1. No Children		2. No			4. Secondary-Vocational	1. Single	1. Urban	1. Every Day	1. Every Day	(No Response)							RDD
10	Vodafone	Ga	LS2_EW_EN_DB_GA_TW	1. Continue	2. 18-24	1. Female	3. 5 - 17	2. No				1. None	3. Separated-Divorced	1. Urban	1. Every Day	(No Response)								Inbound
10	MTN	Twi	LS3_GA_TW_DB_EN_EW	1. Continue	2. 18-24	1. Female	2. Under 5	2. No				4. Secondary-Vocational	3. Separated-Divorced	1. Urban	3. Few Days	3. Few Days	1. Yes	4. None	4. None	(No Response)				Inbound
10	MTN	Twi	LS2_EW_EN_DB_GA_TW	1. Continue	3. 25-35	2. Male	3. 5 - 17		2. No			3. Middle-JHS	1. Single	1. Urban	1. Every Day	(No Response)								Inbound
10	MTN	Twi	LS4_DB_EN_TW_EW_GA	1. Continue	3. 25-35	1. Female	1. No Children	2. No				5. Tertiary and Higher	2. Married-Cohabiting	2. Rural	3. Few Days	3. Few Days	1. Yes	3. 1 - 5	(No Response)					RDD
10	MTN	Twi	LS3_GA_TW_DB_EN_EW	1. Continue	2. 18-24	1. Female	1. No Children	2. No				1. None	1. Single	1. Urban	2. Most Days	1. Every Day	1. Yes	1. More than 10	1. More than 10	(No Response)				RDD
10	MTN	Twi	LS1_EN_GA_DB_TW_EW	1. Continue	3. 25-35	1. Female	1. No Children	2. No				2. Primary	1. Single	1. Urban	1. Every Day	3. Few Days	3. Not Sure	4. None	3. 1 - 5	(No Response)				Inbound
10	MTN	English	LS1_EN_GA_DB_TW_EW	1. Continue	2. 18-24	2. Male	1. No Children		2. No			5. Tertiary and Higher	1. Single	1. Urban	1. Every Day	1. Every Day	1. Yes	(No Response)						RDD
10	MTN	Twi	LS3_GA_TW_DB_EN_EW	1. Continue	3. 25-35	2. Male	2. Under 5		2. No			3. Middle-JHS	2. Married-Cohabiting	1. Urban	3. Few Days	3. Few Days	2. No	(No Response)						RDD
10	MTN	Twi	LS1_EN_GA_DB_TW_EW	1. Continue	2. 18-24	1. Female	2. Under 5	2. No				2. Primary	2. Married-Cohabiting	1. Urban	2. Most Days	(No Response)								RDD
10	Airtel	Twi	LS5_TW_EN_EW_DB_GA	1. Continue	5. Over 50	2. Male	2. Under 5		2. No			4. Secondary-Vocational	2. Married-Cohabiting	1. Urban	1. Every Day	3. Few Days	2. No	1. More than 10	1. More than 10	(No Response)				RDD
10	Tigo	English	LS3_GA_TW_DB_EN_EW	1. Continue	4. 36-49	2. Male	2. Under 5		1. Yes		4. Not Sure	5. Tertiary and Higher	2. Married-Cohabiting	1. Urban	2. Most Days	1. Every Day	2. No	1. More than 10	(No Response)					RDD
10	MTN	English	LS2_EW_EN_DB_GA_TW	1. Continue	2. 18-24	2. Male	2. Under 5		2. No			4. Secondary-Vocational	1. Single	2. Rural	3. Few Days	2. Most Days	(No Response)							RDD
10	Airtel	English	LS4_DB_EN_TW_EW_GA	1. Continue	2. 18-24	2. Male	1. No Children		2. No			3. Middle-JHS	4. Widowed	2. Rural	4. Do Not Listen	2. Most Days	2. No	2. 6 - 10	1. More than 10	2. 6 - 10	(No Response)			Inbound
10	Airtel	Twi	LS1_EN_GA_DB_TW_EW	1. Continue	4. 36-49	2. Male	2. Under 5		1. Yes		1. 1-3 Months	2. Primary	4. Widowed	2. Rural	2. Most Days	1. Every Day	1. Yes	4. None	(No Response)					RDD
10	MTN	Twi	LS2_EW_EN_DB_GA_TW	1. Continue	2. 18-24	1. Female	2. Under 5	1. Yes		2. 4-6 Months		4. Secondary-Vocational	2. Married-Cohabiting	1. Urban	3. Few Days	1. Every Day	2. No	(No Response)						RDD
10	MTN	Twi	LS1_EN_GA_DB_TW_EW	1. Continue	5. Over 50	2. Male	1. No Children		2. No			4. Secondary-Vocational	2. Married-Cohabiting	1. Urban	1. Every Day	3. Few Days	1. Yes	4. None	4. None	(No Response)				Inbound
10	MTN	English	LS1_EN_GA_DB_TW_EW	1. Continue	3. 25-35	2. Male	1. No Children		2. No			5. Tertiary and Higher	1. Single	1. Urban	1. Every Day	1. Every Day	1. Yes	(No Response)						RDD
10	MTN	Twi	LS5_TW_EN_EW_DB_GA	1. Continue	2. 18-24	1. Female	1. No Children	1. Yes		5. Not Pregnant		4. Secondary-Vocational	1. Single	1. Urban	1. Every Day	2. Most Days	1. Yes	3. 1 - 5	(No Response)					RDD
10	Vodafone	Twi	LS3_GA_TW_DB_EN_EW	1. Continue	2. 18-24	2. Male	2. Under 5		2. No			3. Middle-JHS	2. Married-Cohabiting	2. Rural	3. Few Days	3. Few Days	2. No	3. 1 - 5	2. 6 - 10	(No Response)				RDD
10	MTN	English	LS2_EW_EN_DB_GA_TW	1. Continue	2. 18-24	2. Male	1. No Children		2. No			5. Tertiary and Higher	1. Single	1. Urban	3. Few Days	3. Few Days	2. No	3. 1 - 5	(No Response)					RDD
10	MTN	Twi	LS2_EW_EN_DB_GA_TW	1. Continue	2. 18-24	1. Female	1. No Children	2. No				4. Secondary-Vocational	1. Single	1. Urban	3. Few Days	3. Few Days	3. Not Sure	4. None	(No Response)					RDD
10	MTN	Ga	LS3_GA_TW_DB_EN_EW	1. Continue	4. 36-49	2. Male	2. Under 5		2. No			5. Tertiary and Higher	2. Married-Cohabiting	1. Urban	1. Every Day	3. Few Days	1. Yes	3. 1 - 5	4. None	(No Response)				RDD
10	Vodafone	Twi	LS2_EW_EN_DB_GA_TW	1. Continue	3. 25-35	2. Male	3. 5 - 17		2. No			1. None	1. Single	1. Urban	1. Every Day	1. Every Day	2. No	1. More than 10	4. None	(No Response)				RDD
10	Airtel	Twi	LS4_DB_EN_TW_EW_GA	1. Continue	4. 36-49	1. Female	3. 5 - 17	2. No				3. Middle-JHS	2. Married-Cohabiting	1. Urban	1. Every Day	1. Every Day	(No Response)							RDD
10	MTN	English	LS5_TW_EN_EW_DB_GA	1. Continue	2. 18-24	2. Male	1. No Children		2. No			4. Secondary-Vocational	1. Single	1. Urban	4. Do Not Listen	4. Do Not Watch	(No Response)							RDD
10	MTN	English	LS5_TW_EN_EW_DB_GA	1. Continue	2. 18-24	2. Male	1. No Children		1. Yes		2. 4-6 Months	3. Middle-JHS	1. Single	2. Rural	1. Every Day	2. Most Days	2. No	(No Response)						Inbound
10	Vodafone	Twi	LS3_GA_TW_DB_EN_EW	1. Continue	2. 18-24	2. Male	2. Under 5		2. No			3. Middle-JHS	2. Married-Cohabiting	1. Urban	1. Every Day	3. Few Days	2. No	4. None	(No Response)					RDD
10	MTN	English	LS1_EN_GA_DB_TW_EW	1. Continue	3. 25-35	2. Male	1. No Children		2. No			4. Secondary-Vocational	1. Single	1. Urban	1. Every Day	3. Few Days	1. Yes	3. 1 - 5	3. 1 - 5	(No Response)				RDD
10	MTN	English	LS4_DB_EN_TW_EW_GA	1. Continue	4. 36-49	1. Female	3. 5 - 17	2. No				3. Middle-JHS	3. Separated-Divorced	2. Rural	1. Every Day	2. Most Days	2. No	2. 6 - 10	2. 6 - 10	(No Response)				Inbound
10	MTN	Twi	LS5_TW_EN_EW_DB_GA	1. Continue	4. 36-49	2. Male	3. 5 - 17		2. No			2. Primary	2. Married-Cohabiting	2. Rural	4. Do Not Listen	3. Few Days	2. No	2. 6 - 10	4. None	(No Response)				Inbound
10	Tigo	Twi	LS2_EW_EN_DB_GA_TW	1. Continue	3. 25-35	2. Male	3. 5 - 17		2. No			4. Secondary-Vocational	2. Married-Cohabiting	1. Urban	1. Every Day	1. Every Day	2. No	3. 1 - 5	(No Response)					RDD
10	MTN	Dagbani	LS3_GA_TW_DB_EN_EW	1. Continue	2. 18-24	1. Female	4. 18 and Over	1. Yes		5. Not Pregnant		1. None	2. Married-Cohabiting	2. Rural	4. Do Not Listen	4. Do Not Watch	3. Not Sure	4. None	4. None	(No Response)				RDD
10	MTN	Twi	LS2_EW_EN_DB_GA_TW	1. Continue	3. 25-35	2. Male	2. Under 5		1. Yes		3. 7-9 Months	4. Secondary-Vocational	2. Married-Cohabiting	1. Urban	1. Every Day	1. Every Day	1. Yes	2. 6 - 10	1. More than 10	(No Response)				RDD
10	Vodafone	English	LS2_EW_EN_DB_GA_TW	1. Continue	4. 36-49	2. Male	2. Under 5		2. No			5. Tertiary and Higher	2. Married-Cohabiting	1. Urban	1. Every Day	3. Few Days	(No Response)							RDD
10	MTN	Twi	LS1_EN_GA_DB_TW_EW	1. Continue	3. 25-35	1. Female	2. Under 5	2. No				4. Secondary-Vocational	2. Married-Cohabiting	1. Urban	2. Most Days	2. Most Days	1. Yes	(No Response)						RDD
10	Vodafone	English	LS1_EN_GA_DB_TW_EW	1. Continue	2. 18-24	2. Male	1. No Children		2. No			5. Tertiary and Higher	1. Single	1. Urban	4. Do Not Listen	1. Every Day	1. Yes	2. 6 - 10	(No Response)					RDD
10	Tigo	Twi	LS5_TW_EN_EW_DB_GA	1. Continue	3. 25-35	2. Male	1. No Children		2. No			5. Tertiary and Higher	2. Married-Cohabiting	1. Urban	3. Few Days	2. Most Days	1. Yes	1. More than 10	(No Response)					RDD
10	Vodafone	Dagbani	LS1_EN_GA_DB_TW_EW	1. Continue	3. 25-35	2. Male	1. No Children		2. No			4. Secondary-Vocational	2. Married-Cohabiting	2. Rural	1. Every Day	1. Every Day	(No Response)							Inbound
10	MTN	Twi	LS1_EN_GA_DB_TW_EW	1. Continue	3. 25-35	1. Female	3. 5 - 17	2. No				3. Middle-JHS	2. Married-Cohabiting	2. Rural	1. Every Day	2. Most Days	2. No	1. More than 10	2. 6 - 10	(No Response)				RDD
10	Vodafone	Ewe	LS2_EW_EN_DB_GA_TW	1. Continue	2. 18-24	1. Female	2. Under 5	2. No				4. Secondary-Vocational	1. Single	1. Urban	1. Every Day	1. Every Day	1. Yes	(No Response)						RDD
10	Vodafone	English	LS4_DB_EN_TW_EW_GA	1. Continue	3. 25-35	2. Male	1. No Children		2. No			5. Tertiary and Higher	1. Single	1. Urban	3. Few Days	(No Response)								RDD
10	Vodafone	Twi	LS3_GA_TW_DB_EN_EW	1. Continue	3. 25-35	2. Male	1. No Children		1. Yes		1. 1-3 Months	5. Tertiary and Higher	2. Married-Cohabiting	1. Urban	2. Most Days	3. Few Days	(No Response)							RDD
10	MTN	Ewe	LS4_DB_EN_TW_EW_GA	1. Continue	2. 18-24	2. Male	1. No Children		1. Yes		5. Not Pregnant	4. Secondary-Vocational	1. Single	1. Urban	2. Most Days	2. Most Days	(No Response)							RDD
10	MTN	Twi	LS1_EN_GA_DB_TW_EW	1. Continue	3. 25-35	2. Male	2. Under 5		1. Yes		3. 7-9 Months	4. Secondary-Vocational	2. Married-Cohabiting	1. Urban	3. Few Days	1. Every Day	3. Not Sure	4. None	(No Response)					RDD
10	Vodafone	Ewe	LS4_DB_EN_TW_EW_GA	1. Continue	3. 25-35	2. Male	1. No Children		1. Yes		5. Not Pregnant	5. Tertiary and Higher	1. Single	1. Urban	2. Most Days	2. Most Days	3. Not Sure	4. None	(No Response)					Inbound
10	MTN	Ewe	LS2_EW_EN_DB_GA_TW	1. Continue	2. 18-24	2. Male	1. No Children		2. No			4. Secondary-Vocational	1. Single	2. Rural	1. Every Day	3. Few Days	2. No	4. None	(No Response)					RDD
10	MTN	Twi	LS4_DB_EN_TW_EW_GA	1. Continue	2. 18-24	1. Female	1. No Children	2. No				5. Tertiary and Higher	1. Single	1. Urban	1. Every Day	3. Few Days	(No Response)							RDD
10	MTN	English	LS4_DB_EN_TW_EW_GA	1. Continue	4. 36-49	2. Male	3. 5 - 17		2. No			4. Secondary-Vocational	2. Married-Cohabiting	1. Urban	3. Few Days	1. Every Day	2. No	(No Response)						RDD
10	MTN	English	LS3_GA_TW_DB_EN_EW	1. Continue	3. 25-35	1. Female	1. No Children	1. Yes		1. 1-3 Months		4. Secondary-Vocational	2. Married-Cohabiting	1. Urban	4. Do Not Listen	1. Every Day	1. Yes	1. More than 10	3. 1 - 5	(No Response)				RDD
10	Airtel	Twi	LS5_TW_EN_EW_DB_GA	1. Continue	3. 25-35	2. Male	2. Under 5		1. Yes		3. 7-9 Months	2. Primary	2. Married-Cohabiting	1. Urban	3. Few Days	1. Every Day	3. Not Sure	4. None	(No Response)					Inbound
10	Vodafone	English	LS2_EW_EN_DB_GA_TW	1. Continue	2. 18-24	1. Female	1. No Children	2. No				4. Secondary-Vocational	1. Single	1. Urban	1. Every Day	4. Do Not Watch	2. No	4. None	4. None	(No Response)				Inbound
10	MTN	English	LS5_TW_EN_EW_DB_GA	1. Continue	3. 25-35	2. Male	1. No Children		2. No			5. Tertiary and Higher	1. Single	1. Urban	2. Most Days	2. Most Days	2. No	4. None	(No Response)					RDD
10	MTN	English	LS4_DB_EN_TW_EW_GA	1. Continue	3. 25-35	2. Male	1. No Children		2. No			5. Tertiary and Higher	1. Single	2. Rural	3. Few Days	2. Most Days	1. Yes	(No Response)						RDD
10	Tigo	Ewe	LS5_TW_EN_EW_DB_GA	1. Continue	2. 18-24	1. Female	1. No Children	2. No				4. Secondary-Vocational	1. Single	1. Urban	2. Most Days	4. Do Not Watch	2. No	(No Response)						RDD
10	Vodafone	English	LS1_EN_GA_DB_TW_EW	1. Continue	2. 18-24	2. Male	1. No Children		2. No			4. Secondary-Vocational	2. Married-Cohabiting	1. Urban	3. Few Days	1. Every Day	1. Yes	2. 6 - 10	(No Response)					RDD
10	MTN	Twi	LS3_GA_TW_DB_EN_EW	1. Continue	2. 18-24	2. Male	1. No Children		1. Yes		4. Not Sure	1. None	1. Single	2. Rural	4. Do Not Listen	(No Response)								RDD
10	Vodafone	Ga	LS1_EN_GA_DB_TW_EW	1. Continue	5. Over 50	2. Male	1. No Children		1. Yes		1. 1-3 Months	3. Middle-JHS	1. Single	1. Urban	2. Most Days	3. Few Days	1. Yes	3. 1 - 5	(No Response)					RDD
10	Tigo	English	LS1_EN_GA_DB_TW_EW	1. Continue	3. 25-35	2. Male	3. 5 - 17		2. No			3. Middle-JHS	2. Married-Cohabiting	1. Urban	2. Most Days	1. Every Day	1. Yes	1. More than 10	(No Response)					RDD
10	Airtel	English	LS4_DB_EN_TW_EW_GA	1. Continue	2. 18-24	1. Female	1. No Children	1. Yes		3. 7-9 Months		5. Tertiary and Higher	2. Married-Cohabiting	2. Rural	4. Do Not Listen	1. Every Day	2. No	4. None	1. More than 10	4. None	(No Response)			RDD
10	Tigo	Ewe	LS5_TW_EN_EW_DB_GA	1. Continue	2. 18-24	2. Male	2. Under 5		2. No			4. Secondary-Vocational	1. Single	1. Urban	4. Do Not Listen	4. Do Not Watch	2. No	4. None	4. None	4. None	(No Response)			RDD
10	Tigo	Twi	LS4_DB_EN_TW_EW_GA	1. Continue	2. 18-24	1. Female	3. 5 - 17	2. No				2. Primary	2. Married-Cohabiting	1. Urban	4. Do Not Listen	1. Every Day	2. No	4. None	(No Response)					Inbound
10	Vodafone	English	LS1_EN_GA_DB_TW_EW	1. Continue	3. 25-35	2. Male	2. Under 5		2. No			5. Tertiary and Higher	2. Married-Cohabiting	1. Urban	3. Few Days	1. Every Day	3. Not Sure	(No Response)						RDD
10	MTN	Twi	LS5_TW_EN_EW_DB_GA	1. Continue	3. 25-35	1. Female	1. No Children	2. No				4. Secondary-Vocational	2. Married-Cohabiting	1. Urban	2. Most Days	1. Every Day	2. No	(No Response)						RDD
10	MTN	Dagbani	LS2_EW_EN_DB_GA_TW	1. Continue	2. 18-24	1. Female	2. Under 5	2. No				1. None	2. Married-Cohabiting	1. Urban	4. Do Not Listen	4. Do Not Watch	1. Yes	4. None	(No Response)					RDD
10	MTN	English	LS5_TW_EN_EW_DB_GA	1. Continue	4. 36-49	1. Female	3. 5 - 17	2. No				1. None	1. Single	2. Rural	2. Most Days	2. Most Days	3. Not Sure	(No Response)						Inbound
10	Vodafone	Twi	LS3_GA_TW_DB_EN_EW	1. Continue	4. 36-49	2. Male	1. No Children		2. No			2. Primary	2. Married-Cohabiting	2. Rural	1. Every Day	1. Every Day	1. Yes	(No Response)						RDD
10	MTN	Twi	LS5_TW_EN_EW_DB_GA	1. Continue	3. 25-35	2. Male	2. Under 5		2. No			4. Secondary-Vocational	2. Married-Cohabiting	2. Rural	1. Every Day	1. Every Day	1. Yes	1. More than 10	1. More than 10	1. More than 10	1. Yes	3. 3	(No Response)	RDD
10	MTN	Twi	LS3_GA_TW_DB_EN_EW	1. Continue	2. 18-24	2. Male	1. No Children		2. No			3. Middle-JHS	1. Single	2. Rural	1. Every Day	4. Do Not Watch	1. Yes	4. None	4. None	(No Response)				RDD
10	Airtel	Twi	LS5_TW_EN_EW_DB_GA	1. Continue	4. 36-49	2. Male	1. No Children		2. No			3. Middle-JHS	1. Single	2. Rural	2. Most Days	4. Do Not Watch	(No Response)							RDD
10	MTN	Twi	LS3_GA_TW_DB_EN_EW	1. Continue	2. 18-24	2. Male	2. Under 5		2. No			1. None	2. Married-Cohabiting	1. Urban	1. Every Day	1. Every Day	1. Yes	4. None	(No Response)					RDD
10	Tigo	Twi	LS4_DB_EN_TW_EW_GA	1. Continue	2. 18-24	2. Male	1. No Children		2. No			2. Primary	1. Single	1. Urban	3. Few Days	1. Every Day	1. Yes	(No Response)						RDD
10	MTN	Twi	LS5_TW_EN_EW_DB_GA	1. Continue	2. 18-24	1. Female	1. No Children	2. No				3. Middle-JHS	1. Single	2. Rural	1. Every Day	1. Every Day	2. No	4. None	4. None	(No Response)				RDD
10	Vodafone	English	LS5_TW_EN_EW_DB_GA	1. Continue	3. 25-35	2. Male	1. No Children		2. No			5. Tertiary and Higher	2. Married-Cohabiting	1. Urban	4. Do Not Listen	1. Every Day	1. Yes	2. 6 - 10	1. More than 10	(No Response)				RDD
10	Vodafone	Twi	LS3_GA_TW_DB_EN_EW	1. Continue	2. 18-24	2. Male	1. No Children		2. No			3. Middle-JHS	1. Single	1. Urban	3. Few Days	3. Few Days	1. Yes	4. None	(No Response)					RDD
10	MTN	Twi	LS2_EW_EN_DB_GA_TW	1. Continue	5. Over 50	2. Male	3. 5 - 17		2. No			2. Primary	1. Single	1. Urban	4. Do Not Listen	4. Do Not Watch	2. No	4. None	4. None	(No Response)				RDD
10	MTN	English	LS2_EW_EN_DB_GA_TW	1. Continue	2. 18-24	2. Male	1. No Children		2. No			4. Secondary-Vocational	1. Single	1. Urban	3. Few Days	1. Every Day	2. No	1. More than 10	(No Response)					RDD
10	MTN	English	LS2_EW_EN_DB_GA_TW	1. Continue	2. 18-24	1. Female	1. No Children	2. No				4. Secondary-Vocational	1. Single	1. Urban	3. Few Days	3. Few Days	1. Yes	1. More than 10	4. None	(No Response)				RDD
10	Airtel	Ewe	LS2_EW_EN_DB_GA_TW	1. Continue	2. 18-24	1. Female	1. No Children	2. No				4. Secondary-Vocational	1. Single	1. Urban	2. Most Days	2. Most Days	2. No	(No Response)						Inbound
10	Vodafone	English	LS1_EN_GA_DB_TW_EW	1. Continue	2. 18-24	1. Female	1. No Children	2. No				4. Secondary-Vocational	1. Single	1. Urban	3. Few Days	(No Response)								Inbound
10	MTN	Ewe	LS5_TW_EN_EW_DB_GA	1. Continue	2. 18-24	2. Male	1. No Children		2. No			4. Secondary-Vocational	2. Married-Cohabiting	1. Urban	1. Every Day	1. Every Day	(No Response)							Inbound
10	MTN	English	LS1_EN_GA_DB_TW_EW	1. Continue	2. 18-24	2. Male	1. No Children		2. No			4. Secondary-Vocational	1. Single	1. Urban	4. Do Not Listen	4. Do Not Watch	1. Yes	2. 6 - 10	(No Response)					RDD
10	MTN	English	LS3_GA_TW_DB_EN_EW	1. Continue	2. 18-24	2. Male	1. No Children		2. No			4. Secondary-Vocational	2. Married-Cohabiting	1. Urban	4. Do Not Listen	4. Do Not Watch	2. No	(No Response)						RDD
10	MTN	Twi	LS3_GA_TW_DB_EN_EW	1. Continue	3. 25-35	2. Male	1. No Children		2. No			4. Secondary-Vocational	1. Single	1. Urban	1. Every Day	1. Every Day	2. No	1. More than 10	1. More than 10	1. More than 10	(No Response)			RDD
10	MTN	Ga	LS3_GA_TW_DB_EN_EW	1. Continue	5. Over 50	1. Female	3. 5 - 17	1. Yes		2. 4-6 Months		4. Secondary-Vocational	3. Separated-Divorced	1. Urban	2. Most Days	3. Few Days	3. Not Sure	4. None	4. None	(No Response)				RDD
10	MTN	Twi	LS5_TW_EN_EW_DB_GA	1. Continue	3. 25-35	2. Male	1. No Children		2. No			4. Secondary-Vocational	2. Married-Cohabiting	1. Urban	1. Every Day	1. Every Day	1. Yes	1. More than 10	(No Response)					RDD
10	MTN	Twi	LS4_DB_EN_TW_EW_GA	1. Continue	2. 18-24	1. Female	2. Under 5	2. No				4. Secondary-Vocational	1. Single	1. Urban	3. Few Days	3. Few Days	1. Yes	(No Response)						RDD
10	Vodafone	Twi	LS3_GA_TW_DB_EN_EW	1. Continue	2. 18-24	1. Female	1. No Children	2. No				4. Secondary-Vocational	1. Single	1. Urban	3. Few Days	1. Every Day	(No Response)							RDD
10	Vodafone	Twi	LS3_GA_TW_DB_EN_EW	1. Continue	2. 18-24	2. Male	1. No Children		2. No			3. Middle-JHS	1. Single	2. Rural	2. Most Days	(No Response)								RDD
10	Vodafone	Twi	LS5_TW_EN_EW_DB_GA	1. Continue	2. 18-24	1. Female	3. 5 - 17	2. No				4. Secondary-Vocational	1. Single	1. Urban	3. Few Days	(No Response)								RDD
10	MTN	Dagbani	LS3_GA_TW_DB_EN_EW	1. Continue	2. 18-24	2. Male	3. 5 - 17		1. Yes		5. Not Pregnant	1. None	2. Married-Cohabiting	1. Urban	4. Do Not Listen	1. Every Day	(No Response)							RDD
10	Vodafone	English	LS1_EN_GA_DB_TW_EW	1. Continue	3. 25-35	1. Female	2. Under 5	2. No				2. Primary	2. Married-Cohabiting	1. Urban	4. Do Not Listen	1. Every Day	1. Yes	(No Response)						RDD
10	MTN	Ewe	LS2_EW_EN_DB_GA_TW	1. Continue	2. 18-24	2. Male	1. No Children		2. No			3. Middle-JHS	1. Single	2. Rural	1. Every Day	4. Do Not Watch	1. Yes	4. None	4. None	(No Response)				RDD
10	Airtel	Dagbani	LS2_EW_EN_DB_GA_TW	1. Continue	3. 25-35	2. Male	2. Under 5		2. No			3. Middle-JHS	2. Married-Cohabiting	1. Urban	4. Do Not Listen	2. Most Days	1. Yes	3. 1 - 5	4. None	(No Response)				RDD
10	Tigo	Twi	LS3_GA_TW_DB_EN_EW	1. Continue	2. 18-24	2. Male	1. No Children		2. No			3. Middle-JHS	2. Married-Cohabiting	1. Urban	3. Few Days	3. Few Days	3. Not Sure	1. More than 10	(No Response)					Inbound
10	MTN	Ga	LS1_EN_GA_DB_TW_EW	1. Continue	4. 36-49	1. Female	3. 5 - 17	2. No				2. Primary	2. Married-Cohabiting	1. Urban	3. Few Days	1. Every Day	2. No	2. 6 - 10	(No Response)					Inbound
10	MTN	Twi	LS4_DB_EN_TW_EW_GA	1. Continue	2. 18-24	1. Female	1. No Children	2. No				4. Secondary-Vocational	1. Single	1. Urban	1. Every Day	3. Few Days	2. No	4. None	4. None	3. 1 - 5	(No Response)			RDD
10	MTN	Twi	LS3_GA_TW_DB_EN_EW	1. Continue	3. 25-35	1. Female	2. Under 5	2. No				2. Primary	3. Separated-Divorced	1. Urban	3. Few Days	1. Every Day	(No Response)							RDD
10	MTN	English	LS2_EW_EN_DB_GA_TW	1. Continue	2. 18-24	2. Male	1. No Children		2. No			3. Middle-JHS	1. Single	1. Urban	1. Every Day	1. Every Day	(No Response)							RDD
10	MTN	Twi	LS5_TW_EN_EW_DB_GA	1. Continue	4. 36-49	1. Female	4. 18 and Over	2. No				1. None	1. Single	2. Rural	3. Few Days	1. Every Day	3. Not Sure	4. None	4. None	4. None	(No Response)			RDD
10	MTN	Twi	LS4_DB_EN_TW_EW_GA	1. Continue	3. 25-35	2. Male	1. No Children		1. Yes		2. 4-6 Months	4. Secondary-Vocational	2. Married-Cohabiting	1. Urban	2. Most Days	(No Response)								RDD
10	MTN	Twi	LS1_EN_GA_DB_TW_EW	1. Continue	2. 18-24	2. Male	2. Under 5		2. No			2. Primary	2. Married-Cohabiting	2. Rural	4. Do Not Listen	2. Most Days	3. Not Sure	(No Response)						RDD
10	MTN	Twi	LS1_EN_GA_DB_TW_EW	1. Continue	2. 18-24	1. Female	1. No Children	2. No				1. None	1. Single	1. Urban	4. Do Not Listen	3. Few Days	(No Response)							Inbound
10	Vodafone	English	LS4_DB_EN_TW_EW_GA	1. Continue	3. 25-35	2. Male	1. No Children		2. No			5. Tertiary and Higher	1. Single	1. Urban	4. Do Not Listen	4. Do Not Watch	1. Yes	(No Response)						RDD
10	MTN	Twi	LS3_GA_TW_DB_EN_EW	1. Continue	2. 18-24	1. Female	2. Under 5	2. No				5. Tertiary and Higher	2. Married-Cohabiting	1. Urban	3. Few Days	1. Every Day	1. Yes	3. 1 - 5	3. 1 - 5	(No Response)				RDD
10	Vodafone	Dagbani	LS5_TW_EN_EW_DB_GA	1. Continue	3. 25-35	2. Male	3. 5 - 17		2. No			3. Middle-JHS	2. Married-Cohabiting	1. Urban	1. Every Day	1. Every Day	1. Yes	1. More than 10	(No Response)					Inbound
10	MTN	English	LS4_DB_EN_TW_EW_GA	1. Continue	2. 18-24	2. Male	4. 18 and Over		1. Yes		1. 1-3 Months	3. Middle-JHS	1. Single	2. Rural	3. Few Days	1. Every Day	1. Yes	3. 1 - 5	3. 1 - 5	3. 1 - 5	(No Response)			Inbound
10	MTN	Twi	LS2_EW_EN_DB_GA_TW	1. Continue	2. 18-24	2. Male	2. Under 5		1. Yes		2. 4-6 Months	2. Primary	1. Single	1. Urban	3. Few Days	3. Few Days	2. No	(No Response)						Inbound
10	MTN	English	LS1_EN_GA_DB_TW_EW	1. Continue	2. 18-24	2. Male	1. No Children		2. No			4. Secondary-Vocational	1. Single	1. Urban	3. Few Days	4. Do Not Watch	3. Not Sure	3. 1 - 5	3. 1 - 5	(No Response)				Inbound
10	Tigo	Twi	LS3_GA_TW_DB_EN_EW	1. Continue	2. 18-24	2. Male	1. No Children		2. No			4. Secondary-Vocational	1. Single	1. Urban	1. Every Day	4. Do Not Watch	(No Response)							Inbound
10	MTN	Ewe	LS5_TW_EN_EW_DB_GA	1. Continue	2. 18-24	1. Female	1. No Children	2. No				5. Tertiary and Higher	1. Single	2. Rural	1. Every Day	1. Every Day	(No Response)							Inbound
10	MTN	Twi	LS1_EN_GA_DB_TW_EW	1. Continue	2. 18-24	1. Female	1. No Children	2. No				4. Secondary-Vocational	1. Single	1. Urban	3. Few Days	(No Response)								RDD
10	Tigo	Ewe	LS3_GA_TW_DB_EN_EW	1. Continue	2. 18-24	2. Male	1. No Children		2. No			2. Primary	1. Single	1. Urban	2. Most Days	2. Most Days	1. Yes	1. More than 10	1. More than 10	(No Response)				RDD
10	MTN	English	LS1_EN_GA_DB_TW_EW	1. Continue	3. 25-35	2. Male	2. Under 5		2. No			1. None	2. Married-Cohabiting	2. Rural	2. Most Days	2. Most Days	(No Response)							RDD
10	MTN	Twi	LS5_TW_EN_EW_DB_GA	1. Continue	2. 18-24	1. Female	1. No Children	2. No				5. Tertiary and Higher	2. Married-Cohabiting	1. Urban	3. Few Days	1. Every Day	1. Yes	3. 1 - 5	3. 1 - 5	(No Response)				RDD
10	Tigo	Ga	LS2_EW_EN_DB_GA_TW	1. Continue	2. 18-24	2. Male	3. 5 - 17		2. No			5. Tertiary and Higher	2. Married-Cohabiting	1. Urban	2. Most Days	1. Every Day	2. No	4. None	4. None	(No Response)				RDD
10	Vodafone	Twi	LS3_GA_TW_DB_EN_EW	1. Continue	2. 18-24	2. Male	1. No Children		2. No			3. Middle-JHS	1. Single	1. Urban	1. Every Day	1. Every Day	2. No	(No Response)						Inbound
10	MTN	English	LS2_EW_EN_DB_GA_TW	1. Continue	2. 18-24	1. Female	2. Under 5	2. No				1. None	2. Married-Cohabiting	2. Rural	3. Few Days	1. Every Day	1. Yes	4. None	4. None	2. 6 - 10	(No Response)			RDD
10	MTN	Ewe	LS4_DB_EN_TW_EW_GA	1. Continue	2. 18-24	2. Male	3. 5 - 17		2. No			4. Secondary-Vocational	2. Married-Cohabiting	1. Urban	3. Few Days	3. Few Days	(No Response)							RDD
10	MTN	English	LS3_GA_TW_DB_EN_EW	1. Continue	2. 18-24	2. Male	1. No Children		2. No			4. Secondary-Vocational	1. Single	2. Rural	4. Do Not Listen	1. Every Day	1. Yes	3. 1 - 5	(No Response)					RDD
10	MTN	Ewe	LS2_EW_EN_DB_GA_TW	1. Continue	2. 18-24	1. Female	2. Under 5	2. No				4. Secondary-Vocational	1. Single	2. Rural	3. Few Days	4. Do Not Watch	2. No	4. None	4. None	(No Response)				Inbound
10	MTN	English	LS1_EN_GA_DB_TW_EW	1. Continue	2. 18-24	2. Male	1. No Children		2. No			4. Secondary-Vocational	1. Single	1. Urban	3. Few Days	3. Few Days	1. Yes	(No Response)						Inbound
10	MTN	Twi	LS1_EN_GA_DB_TW_EW	1. Continue	2. 18-24	1. Female	1. No Children	2. No				1. None	4. Widowed	2. Rural	4. Do Not Listen	3. Few Days	(No Response)							Inbound
10	Glo	Twi	LS5_TW_EN_EW_DB_GA	1. Continue	4. 36-49	2. Male	2. Under 5		2. No			3. Middle-JHS	2. Married-Cohabiting	1. Urban	4. Do Not Listen	3. Few Days	(No Response)							Inbound
10	Vodafone	English	LS5_TW_EN_EW_DB_GA	1. Continue	2. 18-24	2. Male	1. No Children		1. Yes		2. 4-6 Months	4. Secondary-Vocational	1. Single	2. Rural	1. Every Day	1. Every Day	1. Yes	(No Response)						Inbound
10	Vodafone	Twi	LS2_EW_EN_DB_GA_TW	1. Continue	2. 18-24	1. Female	2. Under 5	2. No				4. Secondary-Vocational	2. Married-Cohabiting	1. Urban	4. Do Not Listen	4. Do Not Watch	2. No	(No Response)						Inbound
10	MTN	Twi	LS5_TW_EN_EW_DB_GA	1. Continue	2. 18-24	1. Female	1. No Children	1. Yes		2. 4-6 Months		5. Tertiary and Higher	2. Married-Cohabiting	1. Urban	1. Every Day	1. Every Day	1. Yes	(No Response)						Inbound
10	MTN	Twi	LS5_TW_EN_EW_DB_GA	1. Continue	2. 18-24	2. Male	1. No Children		1. Yes		1. 1-3 Months	4. Secondary-Vocational	2. Married-Cohabiting	2. Rural	3. Few Days	3. Few Days	(No Response)							Inbound
10	MTN	Twi	LS1_EN_GA_DB_TW_EW	1. Continue	2. 18-24	2. Male	2. Under 5		2. No			2. Primary	2. Married-Cohabiting	1. Urban	3. Few Days	3. Few Days	2. No	(No Response)						RDD
10	MTN	Dagbani	LS4_DB_EN_TW_EW_GA	1. Continue	3. 25-35	2. Male	2. Under 5		1. Yes		2. 4-6 Months	4. Secondary-Vocational	2. Married-Cohabiting	2. Rural	4. Do Not Listen	4. Do Not Watch	(No Response)							RDD
10	Vodafone	English	LS1_EN_GA_DB_TW_EW	1. Continue	3. 25-35	2. Male	2. Under 5		2. No			5. Tertiary and Higher	2. Married-Cohabiting	1. Urban	1. Every Day	3. Few Days	1. Yes	(No Response)						RDD
10	Vodafone	Twi	LS1_EN_GA_DB_TW_EW	1. Continue	2. 18-24	2. Male	2. Under 5		2. No			5. Tertiary and Higher	2. Married-Cohabiting	1. Urban	1. Every Day	(No Response)								RDD
10	MTN	Twi	LS1_EN_GA_DB_TW_EW	1. Continue	3. 25-35	2. Male	1. No Children		2. No			2. Primary	2. Married-Cohabiting	2. Rural	4. Do Not Listen	4. Do Not Watch	2. No	4. None	(No Response)					RDD
10	Vodafone	English	LS3_GA_TW_DB_EN_EW	1. Continue	2. 18-24	1. Female	1. No Children	1. Yes		1. 1-3 Months		1. None	2. Married-Cohabiting	1. Urban	1. Every Day	4. Do Not Watch	(No Response)							RDD
10	Airtel	Twi	LS5_TW_EN_EW_DB_GA	1. Continue	2. 18-24	1. Female	2. Under 5	2. No				3. Middle-JHS	1. Single	2. Rural	4. Do Not Listen	3. Few Days	2. No	(No Response)						RDD
10	MTN	English	LS1_EN_GA_DB_TW_EW	1. Continue	4. 36-49	2. Male	1. No Children		2. No			4. Secondary-Vocational	1. Single	1. Urban	4. Do Not Listen	3. Few Days	1. Yes	4. None	4. None	(No Response)				RDD
10	Airtel	Ewe	LS3_GA_TW_DB_EN_EW	1. Continue	2. 18-24	2. Male	1. No Children		2. No			2. Primary	1. Single	1. Urban	2. Most Days	1. Every Day	2. No	(No Response)						RDD
10	Airtel	Twi	LS5_TW_EN_EW_DB_GA	1. Continue	2. 18-24	2. Male	1. No Children		2. No			3. Middle-JHS	1. Single	1. Urban	4. Do Not Listen	3. Few Days	1. Yes	4. None	(No Response)					Inbound
10	MTN	English	LS5_TW_EN_EW_DB_GA	1. Continue	2. 18-24	1. Female	1. No Children	2. No				4. Secondary-Vocational	1. Single	1. Urban	1. Every Day	1. Every Day	1. Yes	1. More than 10	(No Response)					RDD
10	MTN	English	LS1_EN_GA_DB_TW_EW	1. Continue	3. 25-35	2. Male	2. Under 5		1. Yes		4. Not Sure	4. Secondary-Vocational	2. Married-Cohabiting	1. Urban	3. Few Days	1. Every Day	1. Yes	2. 6 - 10	(No Response)					RDD
10	Vodafone	Dagbani	LS2_EW_EN_DB_GA_TW	1. Continue	2. 18-24	2. Male	2. Under 5		2. No			1. None	2. Married-Cohabiting	1. Urban	1. Every Day	1. Every Day	1. Yes	1. More than 10	(No Response)					RDD
10	MTN	English	LS2_EW_EN_DB_GA_TW	1. Continue	3. 25-35	2. Male	1. No Children		2. No			4. Secondary-Vocational	1. Single	1. Urban	1. Every Day	3. Few Days	3. Not Sure	(No Response)						RDD
10	Vodafone	Dagbani	LS4_DB_EN_TW_EW_GA	1. Continue	3. 25-35	1. Female	2. Under 5	2. No				4. Secondary-Vocational	2. Married-Cohabiting	1. Urban	4. Do Not Listen	3. Few Days	2. No	4. None	4. None	(No Response)				RDD
10	Airtel	Twi	LS5_TW_EN_EW_DB_GA	1. Continue	4. 36-49	2. Male	4. 18 and Over		2. No			3. Middle-JHS	2. Married-Cohabiting	1. Urban	3. Few Days	(No Response)								RDD
10	MTN	Ewe	LS2_EW_EN_DB_GA_TW	1. Continue	3. 25-35	2. Male	1. No Children		2. No			4. Secondary-Vocational	1. Single	2. Rural	4. Do Not Listen	4. Do Not Watch	2. No	4. None	4. None	(No Response)				Inbound
10	MTN	Twi	LS3_GA_TW_DB_EN_EW	1. Continue	3. 25-35	2. Male	2. Under 5		2. No			2. Primary	2. Married-Cohabiting	1. Urban	3. Few Days	3. Few Days	2. No	2. 6 - 10	4. None	(No Response)				RDD
10	MTN	English	LS3_GA_TW_DB_EN_EW	1. Continue	2. 18-24	1. Female	1. No Children	2. No				5. Tertiary and Higher	1. Single	2. Rural	2. Most Days	2. Most Days	1. Yes	3. 1 - 5	(No Response)					RDD
10	Tigo	Twi	LS4_DB_EN_TW_EW_GA	1. Continue	2. 18-24	2. Male	1. No Children		2. No			4. Secondary-Vocational	1. Single	1. Urban	1. Every Day	3. Few Days	1. Yes	4. None	(No Response)					RDD
10	Airtel	Twi	LS1_EN_GA_DB_TW_EW	1. Continue	3. 25-35	2. Male	1. No Children		2. No			4. Secondary-Vocational	1. Single	1. Urban	2. Most Days	2. Most Days	2. No	(No Response)						RDD
10	Tigo	English	LS4_DB_EN_TW_EW_GA	1. Continue	2. 18-24	1. Female	1. No Children	1. Yes		2. 4-6 Months		3. Middle-JHS	1. Single	2. Rural	1. Every Day	2. Most Days	(No Response)							RDD
10	MTN	Ga	LS2_EW_EN_DB_GA_TW	1. Continue	4. 36-49	1. Female	1. No Children	2. No				3. Middle-JHS	2. Married-Cohabiting	2. Rural	2. Most Days	2. Most Days	2. No	4. None	4. None	3. 1 - 5	(No Response)			Inbound
10	MTN	Ewe	LS5_TW_EN_EW_DB_GA	1. Continue	2. 18-24	2. Male	4. 18 and Over		2. No			1. None	2. Married-Cohabiting	1. Urban	2. Most Days	2. Most Days	1. Yes	(No Response)						RDD
10	Vodafone	English	LS2_EW_EN_DB_GA_TW	1. Continue	4. 36-49	2. Male	2. Under 5		2. No			5. Tertiary and Higher	2. Married-Cohabiting	1. Urban	4. Do Not Listen	3. Few Days	1. Yes	(No Response)						RDD
10	MTN	Twi	LS4_DB_EN_TW_EW_GA	1. Continue	2. 18-24	1. Female	3. 5 - 17	2. No				2. Primary	3. Separated-Divorced	1. Urban	3. Few Days	3. Few Days	2. No	1. More than 10	(No Response)					RDD
10	MTN	Twi	LS2_EW_EN_DB_GA_TW	1. Continue	3. 25-35	1. Female	2. Under 5	2. No				4. Secondary-Vocational	2. Married-Cohabiting	1. Urban	3. Few Days	3. Few Days	2. No	3. 1 - 5	3. 1 - 5	(No Response)				RDD
10	MTN	Twi	LS5_TW_EN_EW_DB_GA	1. Continue	2. 18-24	1. Female	1. No Children	2. No				4. Secondary-Vocational	2. Married-Cohabiting	1. Urban	3. Few Days	1. Every Day	(No Response)							RDD
10	MTN	English	LS2_EW_EN_DB_GA_TW	1. Continue	3. 25-35	2. Male	1. No Children		1. Yes		3. 7-9 Months	4. Secondary-Vocational	2. Married-Cohabiting	1. Urban	4. Do Not Listen	1. Every Day	1. Yes	(No Response)						RDD
10	MTN	English	LS5_TW_EN_EW_DB_GA	1. Continue	4. 36-49	2. Male	1. No Children		2. No			4. Secondary-Vocational	1. Single	2. Rural	3. Few Days	3. Few Days	2. No	4. None	4. None	(No Response)				RDD
10	MTN	Ewe	LS5_TW_EN_EW_DB_GA	1. Continue	4. 36-49	2. Male	2. Under 5		2. No			5. Tertiary and Higher	2. Married-Cohabiting	1. Urban	1. Every Day	1. Every Day	2. No	2. 6 - 10	(No Response)					RDD
10	Vodafone	English	LS2_EW_EN_DB_GA_TW	1. Continue	2. 18-24	1. Female	1. No Children	2. No				4. Secondary-Vocational	2. Married-Cohabiting	1. Urban	3. Few Days	2. Most Days	(No Response)							RDD
10	MTN	Twi	LS2_EW_EN_DB_GA_TW	1. Continue	2. 18-24	2. Male	3. 5 - 17		2. No			4. Secondary-Vocational	2. Married-Cohabiting	1. Urban	1. Every Day	4. Do Not Watch	2. No	(No Response)						RDD
10	MTN	Twi	LS5_TW_EN_EW_DB_GA	1. Continue	5. Over 50	2. Male	2. Under 5		2. No			5. Tertiary and Higher	2. Married-Cohabiting	2. Rural	3. Few Days	4. Do Not Watch	(No Response)							RDD
10	MTN	English	LS1_EN_GA_DB_TW_EW	1. Continue	3. 25-35	2. Male	1. No Children		1. Yes		2. 4-6 Months	4. Secondary-Vocational	1. Single	1. Urban	3. Few Days	3. Few Days	1. Yes	1. More than 10	1. More than 10	(No Response)				RDD
10	Airtel	Twi	LS5_TW_EN_EW_DB_GA	1. Continue	4. 36-49	2. Male	3. 5 - 17		2. No			4. Secondary-Vocational	3. Separated-Divorced	1. Urban	2. Most Days	1. Every Day	(No Response)							RDD
10	MTN	Ewe	LS4_DB_EN_TW_EW_GA	1. Continue	4. 36-49	2. Male	3. 5 - 17		2. No			4. Secondary-Vocational	2. Married-Cohabiting	1. Urban	1. Every Day	2. Most Days	2. No	2. 6 - 10	(No Response)					RDD
10	MTN	Dagbani	LS2_EW_EN_DB_GA_TW	1. Continue	3. 25-35	2. Male	2. Under 5		2. No			1. None	2. Married-Cohabiting	1. Urban	1. Every Day	(No Response)								RDD
10	Airtel	Twi	LS4_DB_EN_TW_EW_GA	1. Continue	3. 25-35	1. Female	1. No Children	2. No				5. Tertiary and Higher	2. Married-Cohabiting	1. Urban	4. Do Not Listen	4. Do Not Watch	3. Not Sure	4. None	(No Response)					RDD
10	Vodafone	Twi	LS5_TW_EN_EW_DB_GA	1. Continue	2. 18-24	2. Male	1. No Children		2. No			5. Tertiary and Higher	1. Single	1. Urban	3. Few Days	4. Do Not Watch	2. No	4. None	(No Response)					Inbound
10	Tigo	English	LS1_EN_GA_DB_TW_EW	1. Continue	2. 18-24	1. Female	1. No Children	2. No				4. Secondary-Vocational	1. Single	2. Rural	1. Every Day	4. Do Not Watch	(No Response)							RDD
10	Tigo	Twi	LS5_TW_EN_EW_DB_GA	1. Continue	4. 36-49	2. Male	2. Under 5		2. No			3. Middle-JHS	2. Married-Cohabiting	1. Urban	3. Few Days	4. Do Not Watch	(No Response)							RDD
10	Airtel	Twi	LS3_GA_TW_DB_EN_EW	1. Continue	2. 18-24	2. Male	1. No Children		2. No			4. Secondary-Vocational	1. Single	1. Urban	1. Every Day	3. Few Days	1. Yes	(No Response)						RDD
10	MTN	English	LS2_EW_EN_DB_GA_TW	1. Continue	2. 18-24	1. Female	1. No Children	2. No				4. Secondary-Vocational	1. Single	1. Urban	3. Few Days	1. Every Day	1. Yes	(No Response)						RDD
10	Airtel	Ga	LS1_EN_GA_DB_TW_EW	1. Continue	5. Over 50	2. Male	2. Under 5		2. No			3. Middle-JHS	2. Married-Cohabiting	1. Urban	1. Every Day	1. Every Day	2. No	4. None	(No Response)					RDD
10	Airtel	English	LS1_EN_GA_DB_TW_EW	1. Continue	4. 36-49	2. Male	3. 5 - 17		1. Yes		2. 4-6 Months	3. Middle-JHS	2. Married-Cohabiting	2. Rural	2. Most Days	2. Most Days	3. Not Sure	4. None	3. 1 - 5	(No Response)				RDD
10	MTN	Twi	LS3_GA_TW_DB_EN_EW	1. Continue	2. 18-24	1. Female	2. Under 5	2. No				4. Secondary-Vocational	1. Single	1. Urban	2. Most Days	4. Do Not Watch	1. Yes	4. None	(No Response)					Inbound
10	Vodafone	English	LS2_EW_EN_DB_GA_TW	1. Continue	3. 25-35	1. Female	1. No Children	2. No				4. Secondary-Vocational	1. Single	1. Urban	1. Every Day	3. Few Days	(No Response)							RDD
10	MTN	Twi	LS3_GA_TW_DB_EN_EW	1. Continue	2. 18-24	1. Female	2. Under 5	1. Yes		1. 1-3 Months		3. Middle-JHS	1. Single	1. Urban	4. Do Not Listen	1. Every Day	1. Yes	4. None	4. None	(No Response)				RDD
10	MTN	Twi	LS5_TW_EN_EW_DB_GA	1. Continue	2. 18-24	2. Male	3. 5 - 17		2. No			5. Tertiary and Higher	1. Single	2. Rural	1. Every Day	1. Every Day	2. No	(No Response)						RDD
10	Vodafone	Ewe	LS5_TW_EN_EW_DB_GA	1. Continue	2. 18-24	2. Male	3. 5 - 17		1. Yes		4. Not Sure	2. Primary	2. Married-Cohabiting	1. Urban	4. Do Not Listen	4. Do Not Watch	1. Yes	4. None	4. None	(No Response)				RDD
10	MTN	English	LS2_EW_EN_DB_GA_TW	1. Continue	2. 18-24	2. Male	1. No Children		2. No			4. Secondary-Vocational	1. Single	1. Urban	4. Do Not Listen	3. Few Days	1. Yes	(No Response)						RDD
10	Vodafone	Ewe	LS2_EW_EN_DB_GA_TW	1. Continue	3. 25-35	2. Male	2. Under 5		2. No			4. Secondary-Vocational	2. Married-Cohabiting	1. Urban	4. Do Not Listen	4. Do Not Watch	3. Not Sure	1. More than 10	4. None	(No Response)				RDD
10	MTN	Twi	LS1_EN_GA_DB_TW_EW	1. Continue	4. 36-49	1. Female	3. 5 - 17	2. No				3. Middle-JHS	2. Married-Cohabiting	1. Urban	1. Every Day	2. Most Days	2. No	4. None	1. More than 10	(No Response)				Inbound
10	MTN	English	LS1_EN_GA_DB_TW_EW	1. Continue	3. 25-35	2. Male	3. 5 - 17		2. No			1. None	2. Married-Cohabiting	2. Rural	1. Every Day	4. Do Not Watch	(No Response)							Inbound
10	MTN	Twi	LS2_EW_EN_DB_GA_TW	1. Continue	4. 36-49	2. Male	2. Under 5		2. No			3. Middle-JHS	2. Married-Cohabiting	1. Urban	1. Every Day	1. Every Day	1. Yes	(No Response)						Inbound
10	MTN	English	LS1_EN_GA_DB_TW_EW	1. Continue	2. 18-24	2. Male	1. No Children		2. No			4. Secondary-Vocational	1. Single	2. Rural	3. Few Days	1. Every Day	2. No	1. More than 10	1. More than 10	(No Response)				Inbound
10	Vodafone	Twi	LS1_EN_GA_DB_TW_EW	1. Continue	2. 18-24	1. Female	1. No Children	2. No				3. Middle-JHS	1. Single	1. Urban	1. Every Day	4. Do Not Watch	1. Yes	2. 6 - 10	4. None	2. 6 - 10	(No Response)			RDD
10	MTN	Twi	LS3_GA_TW_DB_EN_EW	1. Continue	2. 18-24	1. Female	3. 5 - 17	2. No				3. Middle-JHS	1. Single	1. Urban	3. Few Days	4. Do Not Watch	3. Not Sure	(No Response)						RDD
10	MTN	Twi	LS4_DB_EN_TW_EW_GA	1. Continue	3. 25-35	1. Female	1. No Children	2. No				2. Primary	1. Single	1. Urban	2. Most Days	1. Every Day	1. Yes	2. 6 - 10	(No Response)					RDD
10	MTN	Twi	LS3_GA_TW_DB_EN_EW	1. Continue	3. 25-35	2. Male	1. No Children		2. No			5. Tertiary and Higher	1. Single	1. Urban	1. Every Day	3. Few Days	2. No	2. 6 - 10	(No Response)					Inbound
10	MTN	Twi	LS4_DB_EN_TW_EW_GA	1. Continue	2. 18-24	2. Male	2. Under 5		2. No			4. Secondary-Vocational	1. Single	1. Urban	1. Every Day	3. Few Days	2. No	1. More than 10	(No Response)					RDD
10	Vodafone	English	LS5_TW_EN_EW_DB_GA	1. Continue	2. 18-24	1. Female	1. No Children	2. No				4. Secondary-Vocational	1. Single	2. Rural	4. Do Not Listen	4. Do Not Watch	2. No	(No Response)						RDD
10	MTN	Ewe	LS4_DB_EN_TW_EW_GA	1. Continue	3. 25-35	2. Male	1. No Children		2. No			5. Tertiary and Higher	1. Single	1. Urban	2. Most Days	1. Every Day	(No Response)							RDD
10	MTN	English	LS5_TW_EN_EW_DB_GA	1. Continue	3. 25-35	2. Male	1. No Children		2. No			5. Tertiary and Higher	1. Single	2. Rural	3. Few Days	2. Most Days	(No Response)							RDD
10	MTN	English	LS5_TW_EN_EW_DB_GA	1. Continue	3. 25-35	2. Male	2. Under 5		2. No			5. Tertiary and Higher	2. Married-Cohabiting	1. Urban	1. Every Day	1. Every Day	2. No	1. More than 10	(No Response)					RDD
10	Vodafone	Twi	LS3_GA_TW_DB_EN_EW	1. Continue	2. 18-24	1. Female	2. Under 5	2. No				4. Secondary-Vocational	1. Single	1. Urban	1. Every Day	4. Do Not Watch	1. Yes	4. None	(No Response)					RDD
10	MTN	Twi	LS4_DB_EN_TW_EW_GA	1. Continue	4. 36-49	2. Male	2. Under 5		2. No			3. Middle-JHS	2. Married-Cohabiting	1. Urban	1. Every Day	3. Few Days	1. Yes	2. 6 - 10	(No Response)					RDD
10	MTN	Twi	LS4_DB_EN_TW_EW_GA	1. Continue	3. 25-35	2. Male	2. Under 5		2. No			3. Middle-JHS	1. Single	2. Rural	1. Every Day	1. Every Day	(No Response)							Inbound
10	MTN	Twi	LS5_TW_EN_EW_DB_GA	1. Continue	2. 18-24	1. Female	2. Under 5	2. No				4. Secondary-Vocational	2. Married-Cohabiting	1. Urban	1. Every Day	1. Every Day	2. No	2. 6 - 10	(No Response)					RDD
10	MTN	Ga	LS1_EN_GA_DB_TW_EW	1. Continue	3. 25-35	2. Male	2. Under 5		2. No			5. Tertiary and Higher	2. Married-Cohabiting	1. Urban	3. Few Days	1. Every Day	(No Response)							RDD
10	MTN	Twi	LS5_TW_EN_EW_DB_GA	1. Continue	2. 18-24	2. Male	1. No Children		2. No			3. Middle-JHS	2. Married-Cohabiting	1. Urban	1. Every Day	1. Every Day	2. No	4. None	(No Response)					RDD
10	Vodafone	English	LS2_EW_EN_DB_GA_TW	1. Continue	2. 18-24	1. Female	1. No Children	2. No				4. Secondary-Vocational	1. Single	1. Urban	1. Every Day	1. Every Day	1. Yes	4. None	(No Response)					RDD
10	MTN	English	LS3_GA_TW_DB_EN_EW	1. Continue	3. 25-35	2. Male	2. Under 5		2. No			5. Tertiary and Higher	2. Married-Cohabiting	1. Urban	4. Do Not Listen	(No Response)								RDD
10	MTN	English	LS3_GA_TW_DB_EN_EW	1. Continue	3. 25-35	2. Male	1. No Children		1. Yes		1. 1-3 Months	4. Secondary-Vocational	1. Single	1. Urban	1. Every Day	1. Every Day	1. Yes	2. 6 - 10	3. 1 - 5	(No Response)				RDD
10	Airtel	Ewe	LS4_DB_EN_TW_EW_GA	1. Continue	3. 25-35	2. Male	1. No Children		2. No			1. None	1. Single	1. Urban	1. Every Day	2. Most Days	2. No	3. 1 - 5	4. None	(No Response)				RDD
10	MTN	Ewe	LS1_EN_GA_DB_TW_EW	1. Continue	2. 18-24	1. Female	4. 18 and Over	2. No				1. None	1. Single	2. Rural	2. Most Days	2. Most Days	(No Response)							RDD
10	MTN	Twi	LS5_TW_EN_EW_DB_GA	1. Continue	2. 18-24	2. Male	2. Under 5		2. No			3. Middle-JHS	2. Married-Cohabiting	2. Rural	3. Few Days	1. Every Day	(No Response)							RDD
10	MTN	Twi	LS1_EN_GA_DB_TW_EW	1. Continue	2. 18-24	1. Female	1. No Children	1. Yes		1. 1-3 Months		3. Middle-JHS	1. Single	1. Urban	3. Few Days	1. Every Day	(No Response)							RDD
10	MTN	Twi	LS5_TW_EN_EW_DB_GA	1. Continue	2. 18-24	1. Female	1. No Children	2. No				5. Tertiary and Higher	1. Single	1. Urban	1. Every Day	3. Few Days	1. Yes	1. More than 10	4. None	(No Response)				RDD
10	MTN	Twi	LS5_TW_EN_EW_DB_GA	1. Continue	2. 18-24	2. Male	2. Under 5		2. No			3. Middle-JHS	2. Married-Cohabiting	1. Urban	3. Few Days	3. Few Days	1. Yes	(No Response)						RDD
10	Tigo	Ewe	LS2_EW_EN_DB_GA_TW	1. Continue	2. 18-24	1. Female	3. 5 - 17	2. No				2. Primary	2. Married-Cohabiting	2. Rural	2. Most Days	2. Most Days	1. Yes	4. None	4. None	(No Response)				RDD
10	MTN	Twi	LS4_DB_EN_TW_EW_GA	1. Continue	2. 18-24	2. Male	1. No Children		1. Yes		1. 1-3 Months	4. Secondary-Vocational	1. Single	2. Rural	3. Few Days	3. Few Days	2. No	(No Response)						RDD
10	Tigo	Twi	LS1_EN_GA_DB_TW_EW	1. Continue	2. 18-24	2. Male	3. 5 - 17		1. Yes		2. 4-6 Months	2. Primary	2. Married-Cohabiting	2. Rural	1. Every Day	1. Every Day	(No Response)							RDD
10	MTN	Ewe	LS4_DB_EN_TW_EW_GA	1. Continue	2. 18-24	2. Male	2. Under 5		2. No			1. None	1. Single	1. Urban	3. Few Days	4. Do Not Watch	3. Not Sure	(No Response)						RDD
10	Vodafone	Twi	LS2_EW_EN_DB_GA_TW	1. Continue	4. 36-49	2. Male	2. Under 5		2. No			2. Primary	2. Married-Cohabiting	1. Urban	1. Every Day	2. Most Days	(No Response)							Inbound
10	Airtel	Dagbani	LS5_TW_EN_EW_DB_GA	1. Continue	3. 25-35	1. Female	2. Under 5	2. No				1. None	2. Married-Cohabiting	1. Urban	1. Every Day	(No Response)								RDD
10	MTN	Twi	LS5_TW_EN_EW_DB_GA	1. Continue	2. 18-24	2. Male	1. No Children		2. No			5. Tertiary and Higher	2. Married-Cohabiting	1. Urban	4. Do Not Listen	1. Every Day	1. Yes	(No Response)						RDD
10	Vodafone	Twi	LS3_GA_TW_DB_EN_EW	1. Continue	2. 18-24	2. Male	1. No Children		1. Yes		1. 1-3 Months	4. Secondary-Vocational	1. Single	1. Urban	3. Few Days	4. Do Not Watch	2. No	(No Response)						RDD
10	Vodafone	Ga	LS1_EN_GA_DB_TW_EW	1. Continue	4. 36-49	1. Female	2. Under 5	2. No				1. None	2. Married-Cohabiting	1. Urban	2. Most Days	3. Few Days	3. Not Sure	4. None	4. None	(No Response)				RDD
10	Airtel	Twi	LS3_GA_TW_DB_EN_EW	1. Continue	3. 25-35	2. Male	1. No Children		2. No			4. Secondary-Vocational	2. Married-Cohabiting	2. Rural	1. Every Day	3. Few Days	2. No	1. More than 10	(No Response)					RDD
10	MTN	Twi	LS4_DB_EN_TW_EW_GA	1. Continue	2. 18-24	1. Female	3. 5 - 17	2. No				2. Primary	1. Single	1. Urban	1. Every Day	3. Few Days	1. Yes	4. None	1. More than 10	(No Response)				RDD
10	MTN	English	LS4_DB_EN_TW_EW_GA	1. Continue	2. 18-24	1. Female	1. No Children	1. Yes		2. 4-6 Months		1. None	1. Single	1. Urban	1. Every Day	2. Most Days	(No Response)							Inbound
10	Glo	English	LS2_EW_EN_DB_GA_TW	1. Continue	3. 25-35	1. Female	2. Under 5	2. No				4. Secondary-Vocational	2. Married-Cohabiting	1. Urban	3. Few Days	3. Few Days	(No Response)							RDD
10	MTN	English	LS4_DB_EN_TW_EW_GA	1. Continue	2. 18-24	1. Female	1. No Children	2. No				4. Secondary-Vocational	1. Single	1. Urban	1. Every Day	(No Response)								RDD
10	Vodafone	Twi	LS4_DB_EN_TW_EW_GA	1. Continue	3. 25-35	2. Male	1. No Children		2. No			3. Middle-JHS	2. Married-Cohabiting	1. Urban	3. Few Days	1. Every Day	2. No	(No Response)						RDD
10	MTN	Twi	LS5_TW_EN_EW_DB_GA	1. Continue	4. 36-49	1. Female	1. No Children	1. Yes		2. 4-6 Months		4. Secondary-Vocational	1. Single	2. Rural	1. Every Day	4. Do Not Watch	3. Not Sure	1. More than 10	(No Response)					RDD
10	Tigo	Twi	LS5_TW_EN_EW_DB_GA	1. Continue	3. 25-35	2. Male	1. No Children		2. No			4. Secondary-Vocational	1. Single	1. Urban	3. Few Days	3. Few Days	2. No	4. None	(No Response)					RDD
10	MTN	Twi	LS5_TW_EN_EW_DB_GA	1. Continue	4. 36-49	1. Female	3. 5 - 17	2. No				5. Tertiary and Higher	2. Married-Cohabiting	1. Urban	4. Do Not Listen	4. Do Not Watch	2. No	(No Response)						RDD
10	MTN	Ewe	LS3_GA_TW_DB_EN_EW	1. Continue	2. 18-24	1. Female	1. No Children	1. Yes		2. 4-6 Months		3. Middle-JHS	2. Married-Cohabiting	1. Urban	4. Do Not Listen	1. Every Day	2. No	(No Response)						RDD
10	MTN	Ewe	LS1_EN_GA_DB_TW_EW	1. Continue	3. 25-35	2. Male	1. No Children		1. Yes		3. 7-9 Months	3. Middle-JHS	2. Married-Cohabiting	1. Urban	4. Do Not Listen	2. Most Days	(No Response)							RDD
10	MTN	Twi	LS4_DB_EN_TW_EW_GA	1. Continue	3. 25-35	2. Male	3. 5 - 17		1. Yes		3. 7-9 Months	1. None	1. Single	2. Rural	1. Every Day	1. Every Day	2. No	1. More than 10	(No Response)					RDD
10	MTN	Ewe	LS5_TW_EN_EW_DB_GA	1. Continue	2. 18-24	2. Male	3. 5 - 17		2. No			4. Secondary-Vocational	1. Single	1. Urban	2. Most Days	3. Few Days	1. Yes	3. 1 - 5	1. More than 10	(No Response)				RDD
10	Tigo	Ewe	LS4_DB_EN_TW_EW_GA	1. Continue	2. 18-24	1. Female	1. No Children	2. No				5. Tertiary and Higher	1. Single	1. Urban	1. Every Day	1. Every Day	3. Not Sure	(No Response)						RDD
10	Vodafone	Twi	LS1_EN_GA_DB_TW_EW	1. Continue	2. 18-24	2. Male	2. Under 5		2. No			4. Secondary-Vocational	2. Married-Cohabiting	2. Rural	3. Few Days	3. Few Days	2. No	3. 1 - 5	4. None	(No Response)				RDD
10	Vodafone	Twi	LS4_DB_EN_TW_EW_GA	1. Continue	2. 18-24	1. Female	2. Under 5	2. No				2. Primary	2. Married-Cohabiting	1. Urban	2. Most Days	2. Most Days	1. Yes	(No Response)						Inbound
10	Tigo	English	LS1_EN_GA_DB_TW_EW	1. Continue	3. 25-35	2. Male	1. No Children		2. No			5. Tertiary and Higher	1. Single	2. Rural	1. Every Day	(No Response)								Inbound
10	MTN	Twi	LS2_EW_EN_DB_GA_TW	1. Continue	2. 18-24	1. Female	1. No Children	2. No				3. Middle-JHS	1. Single	1. Urban	2. Most Days	(No Response)								Inbound
10	Tigo	Twi	LS3_GA_TW_DB_EN_EW	1. Continue	2. 18-24	2. Male	2. Under 5		2. No			2. Primary	3. Separated-Divorced	1. Urban	3. Few Days	3. Few Days	3. Not Sure	4. None	4. None	(No Response)				Inbound
10	Vodafone	Dagbani	LS2_EW_EN_DB_GA_TW	1. Continue	4. 36-49	2. Male	2. Under 5		1. Yes		1. 1-3 Months	3. Middle-JHS	2. Married-Cohabiting	1. Urban	2. Most Days	2. Most Days	2. No	(No Response)						RDD
10	Airtel	Twi	LS2_EW_EN_DB_GA_TW	1. Continue	2. 18-24	2. Male	1. No Children		2. No			2. Primary	1. Single	1. Urban	1. Every Day	3. Few Days	2. No	4. None	(No Response)					RDD
10	MTN	Twi	LS3_GA_TW_DB_EN_EW	1. Continue	2. 18-24	1. Female	2. Under 5	2. No				4. Secondary-Vocational	1. Single	1. Urban	3. Few Days	3. Few Days	2. No	4. None	4. None	(No Response)				RDD
10	Vodafone	Ga	LS3_GA_TW_DB_EN_EW	1. Continue	3. 25-35	2. Male	1. No Children		2. No			4. Secondary-Vocational	1. Single	1. Urban	1. Every Day	2. Most Days	(No Response)							RDD
10	Vodafone	Twi	LS4_DB_EN_TW_EW_GA	1. Continue	2. 18-24	2. Male	3. 5 - 17		2. No			3. Middle-JHS	2. Married-Cohabiting	2. Rural	3. Few Days	3. Few Days	1. Yes	(No Response)						RDD
10	MTN	Ewe	LS4_DB_EN_TW_EW_GA	1. Continue	3. 25-35	1. Female	2. Under 5	2. No				4. Secondary-Vocational	2. Married-Cohabiting	1. Urban	2. Most Days	2. Most Days	2. No	3. 1 - 5	3. 1 - 5	3. 1 - 5	(No Response)			RDD
10	MTN	Twi	LS1_EN_GA_DB_TW_EW	1. Continue	3. 25-35	2. Male	1. No Children		2. No			5. Tertiary and Higher	2. Married-Cohabiting	1. Urban	3. Few Days	4. Do Not Watch	3. Not Sure	1. More than 10	1. More than 10	(No Response)				RDD
10	Tigo	English	LS3_GA_TW_DB_EN_EW	1. Continue	3. 25-35	2. Male	1. No Children		2. No			1. None	1. Single	1. Urban	1. Every Day	2. Most Days	3. Not Sure	3. 1 - 5	4. None	(No Response)				RDD
10	MTN	Twi	LS5_TW_EN_EW_DB_GA	1. Continue	2. 18-24	2. Male	1. No Children		1. Yes		1. 1-3 Months	2. Primary	2. Married-Cohabiting	2. Rural	2. Most Days	(No Response)								RDD
10	Vodafone	English	LS5_TW_EN_EW_DB_GA	1. Continue	2. 18-24	1. Female	1. No Children	2. No				5. Tertiary and Higher	1. Single	1. Urban	1. Every Day	(No Response)								RDD
10	Airtel	Twi	LS2_EW_EN_DB_GA_TW	1. Continue	4. 36-49	2. Male	3. 5 - 17		2. No			2. Primary	2. Married-Cohabiting	2. Rural	2. Most Days	2. Most Days	3. Not Sure	2. 6 - 10	(No Response)					Inbound
10	Tigo	English	LS4_DB_EN_TW_EW_GA	1. Continue	2. 18-24	2. Male	1. No Children		2. No			5. Tertiary and Higher	1. Single	2. Rural	1. Every Day	1. Every Day	2. No	1. More than 10	1. More than 10	(No Response)				Inbound
10	MTN	Twi	LS3_GA_TW_DB_EN_EW	1. Continue	2. 18-24	2. Male	1. No Children		2. No			4. Secondary-Vocational	1. Single	1. Urban	1. Every Day	2. Most Days	(No Response)							RDD
10	Vodafone	Dagbani	LS2_EW_EN_DB_GA_TW	1. Continue	3. 25-35	2. Male	2. Under 5		2. No			3. Middle-JHS	2. Married-Cohabiting	2. Rural	3. Few Days	3. Few Days	(No Response)							RDD
10	Vodafone	Twi	LS1_EN_GA_DB_TW_EW	1. Continue	5. Over 50	2. Male	1. No Children		1. Yes		2. 4-6 Months	3. Middle-JHS	2. Married-Cohabiting	1. Urban	1. Every Day	3. Few Days	2. No	4. None	(No Response)					RDD
10	Tigo	English	LS2_EW_EN_DB_GA_TW	1. Continue	4. 36-49	2. Male	1. No Children		2. No			3. Middle-JHS	2. Married-Cohabiting	1. Urban	2. Most Days	3. Few Days	2. No	1. More than 10	4. None	(No Response)				RDD
10	MTN	English	LS1_EN_GA_DB_TW_EW	1. Continue	2. 18-24	2. Male	1. No Children		2. No			5. Tertiary and Higher	1. Single	1. Urban	3. Few Days	1. Every Day	3. Not Sure	(No Response)						RDD
10	MTN	Twi	LS5_TW_EN_EW_DB_GA	1. Continue	2. 18-24	2. Male	1. No Children		2. No			2. Primary	1. Single	2. Rural	4. Do Not Listen	2. Most Days	3. Not Sure	1. More than 10	2. 6 - 10	(No Response)				RDD
10	Vodafone	Twi	LS5_TW_EN_EW_DB_GA	1. Continue	2. 18-24	2. Male	3. 5 - 17		2. No			3. Middle-JHS	2. Married-Cohabiting	1. Urban	1. Every Day	2. Most Days	2. No	1. More than 10	1. More than 10	1. More than 10	(No Response)			RDD
10	Vodafone	English	LS2_EW_EN_DB_GA_TW	1. Continue	3. 25-35	1. Female	1. No Children	2. No				4. Secondary-Vocational	1. Single	1. Urban	2. Most Days	(No Response)								RDD
10	Vodafone	Twi	LS4_DB_EN_TW_EW_GA	1. Continue	2. 18-24	2. Male	1. No Children		2. No			4. Secondary-Vocational	1. Single	1. Urban	2. Most Days	(No Response)								Inbound
10	Airtel	English	LS1_EN_GA_DB_TW_EW	1. Continue	4. 36-49	2. Male	3. 5 - 17		2. No			5. Tertiary and Higher	1. Single	2. Rural	2. Most Days	1. Every Day	2. No	4. None	4. None	(No Response)				RDD
10	Glo	English	LS2_EW_EN_DB_GA_TW	1. Continue	3. 25-35	2. Male	2. Under 5		2. No			4. Secondary-Vocational	2. Married-Cohabiting	2. Rural	1. Every Day	3. Few Days	3. Not Sure	(No Response)						RDD
10	MTN	Twi	LS5_TW_EN_EW_DB_GA	1. Continue	2. 18-24	2. Male	2. Under 5		2. No			4. Secondary-Vocational	1. Single	1. Urban	3. Few Days	1. Every Day	1. Yes	3. 1 - 5	(No Response)					RDD
10	Airtel	Twi	LS3_GA_TW_DB_EN_EW	1. Continue	3. 25-35	2. Male	1. No Children		2. No			3. Middle-JHS	1. Single	2. Rural	1. Every Day	1. Every Day	2. No	4. None	(No Response)					RDD
10	MTN	Twi	LS4_DB_EN_TW_EW_GA	1. Continue	2. 18-24	1. Female	1. No Children	2. No				1. None	1. Single	1. Urban	1. Every Day	(No Response)								RDD
10	Vodafone	Twi	LS1_EN_GA_DB_TW_EW	1. Continue	2. 18-24	2. Male	1. No Children		1. Yes		3. 7-9 Months	1. None	1. Single	1. Urban	2. Most Days	2. Most Days	3. Not Sure	(No Response)						RDD
10	Vodafone	English	LS1_EN_GA_DB_TW_EW	1. Continue	3. 25-35	1. Female	2. Under 5	2. No				5. Tertiary and Higher	2. Married-Cohabiting	1. Urban	1. Every Day	4. Do Not Watch	1. Yes	1. More than 10	1. More than 10	(No Response)				RDD
10	Tigo	Twi	LS5_TW_EN_EW_DB_GA	1. Continue	4. 36-49	2. Male	2. Under 5		2. No			3. Middle-JHS	2. Married-Cohabiting	1. Urban	2. Most Days	3. Few Days	2. No	4. None	4. None	(No Response)				RDD
10	Tigo	Twi	LS4_DB_EN_TW_EW_GA	1. Continue	2. 18-24	2. Male	4. 18 and Over		2. No			2. Primary	2. Married-Cohabiting	1. Urban	3. Few Days	3. Few Days	2. No	(No Response)						RDD
10	MTN	Twi	LS5_TW_EN_EW_DB_GA	1. Continue	2. 18-24	1. Female	1. No Children	2. No				5. Tertiary and Higher	2. Married-Cohabiting	1. Urban	2. Most Days	(No Response)								Inbound
10	MTN	Twi	LS1_EN_GA_DB_TW_EW	1. Continue	2. 18-24	2. Male	1. No Children		2. No			3. Middle-JHS	1. Single	1. Urban	4. Do Not Listen	1. Every Day	2. No	(No Response)						Inbound
10	MTN	English	LS3_GA_TW_DB_EN_EW	1. Continue	2. 18-24	1. Female	1. No Children	2. No				4. Secondary-Vocational	1. Single	2. Rural	3. Few Days	1. Every Day	1. Yes	4. None	(No Response)					Inbound
10	Tigo	Ga	LS1_EN_GA_DB_TW_EW	1. Continue	4. 36-49	2. Male	2. Under 5		2. No			2. Primary	2. Married-Cohabiting	1. Urban	1. Every Day	1. Every Day	1. Yes	(No Response)						RDD
10	MTN	Twi	LS2_EW_EN_DB_GA_TW	1. Continue	2. 18-24	2. Male	3. 5 - 17		1. Yes		5. Not Pregnant	2. Primary	2. Married-Cohabiting	1. Urban	2. Most Days	3. Few Days	3. Not Sure	4. None	(No Response)					RDD
10	MTN	English	LS4_DB_EN_TW_EW_GA	1. Continue	2. 18-24	2. Male	4. 18 and Over		1. Yes		2. 4-6 Months	4. Secondary-Vocational	2. Married-Cohabiting	1. Urban	4. Do Not Listen	4. Do Not Watch	(No Response)							RDD
10	Tigo	Twi	LS1_EN_GA_DB_TW_EW	1. Continue	2. 18-24	2. Male	1. No Children		2. No			4. Secondary-Vocational	1. Single	1. Urban	3. Few Days	3. Few Days	3. Not Sure	4. None	(No Response)					RDD
10	Vodafone	English	LS4_DB_EN_TW_EW_GA	1. Continue	3. 25-35	2. Male	1. No Children		2. No			5. Tertiary and Higher	2. Married-Cohabiting	1. Urban	3. Few Days	3. Few Days	1. Yes	(No Response)						RDD
10	Vodafone	Twi	LS3_GA_TW_DB_EN_EW	1. Continue	2. 18-24	2. Male	2. Under 5		2. No			4. Secondary-Vocational	2. Married-Cohabiting	2. Rural	2. Most Days	3. Few Days	2. No	2. 6 - 10	4. None	(No Response)				Inbound
10	MTN	Twi	LS1_EN_GA_DB_TW_EW	1. Continue	2. 18-24	2. Male	1. No Children		2. No			4. Secondary-Vocational	3. Separated-Divorced	1. Urban	3. Few Days	1. Every Day	1. Yes	4. None	(No Response)					RDD
10	MTN	Twi	LS3_GA_TW_DB_EN_EW	1. Continue	3. 25-35	2. Male	2. Under 5		1. Yes		1. 1-3 Months	1. None	2. Married-Cohabiting	2. Rural	3. Few Days	2. Most Days	2. No	4. None	4. None	1. More than 10	(No Response)			RDD
10	Airtel	Ewe	LS4_DB_EN_TW_EW_GA	1. Continue	2. 18-24	2. Male	1. No Children		2. No			2. Primary	1. Single	1. Urban	1. Every Day	(No Response)								RDD
10	Airtel	Twi	LS3_GA_TW_DB_EN_EW	1. Continue	3. 25-35	2. Male	1. No Children		2. No			3. Middle-JHS	1. Single	1. Urban	3. Few Days	1. Every Day	2. No	4. None	(No Response)					Inbound
10	Vodafone	Ga	LS4_DB_EN_TW_EW_GA	1. Continue	3. 25-35	1. Female	3. 5 - 17	2. No				3. Middle-JHS	1. Single	1. Urban	2. Most Days	1. Every Day	2. No	4. None	(No Response)					RDD
10	MTN	English	LS1_EN_GA_DB_TW_EW	1. Continue	4. 36-49	2. Male	1. No Children		2. No			4. Secondary-Vocational	1. Single	1. Urban	1. Every Day	1. Every Day	2. No	(No Response)						RDD
10	Tigo	English	LS5_TW_EN_EW_DB_GA	1. Continue	2. 18-24	2. Male	1. No Children		2. No			1. None	1. Single	1. Urban	3. Few Days	3. Few Days	1. Yes	1. More than 10	(No Response)					RDD
10	MTN	Twi	LS2_EW_EN_DB_GA_TW	1. Continue	5. Over 50	2. Male	3. 5 - 17		2. No			1. None	2. Married-Cohabiting	2. Rural	1. Every Day	1. Every Day	3. Not Sure	2. 6 - 10	1. More than 10	(No Response)				RDD
10	Airtel	Ga	LS3_GA_TW_DB_EN_EW	1. Continue	2. 18-24	2. Male	1. No Children		2. No			3. Middle-JHS	3. Separated-Divorced	2. Rural	3. Few Days	3. Few Days	1. Yes	1. More than 10	1. More than 10	2. 6 - 10	(No Response)			RDD
10	MTN	Ga	LS1_EN_GA_DB_TW_EW	1. Continue	4. 36-49	1. Female	2. Under 5	1. Yes		2. 4-6 Months		5. Tertiary and Higher	2. Married-Cohabiting	1. Urban	3. Few Days	1. Every Day	1. Yes	1. More than 10	(No Response)					RDD
10	MTN	Twi	LS1_EN_GA_DB_TW_EW	1. Continue	2. 18-24	2. Male	1. No Children		2. No			1. None	1. Single	2. Rural	1. Every Day	3. Few Days	2. No	(No Response)						RDD
10	Vodafone	English	LS1_EN_GA_DB_TW_EW	1. Continue	2. 18-24	2. Male	2. Under 5		2. No			5. Tertiary and Higher	1. Single	1. Urban	1. Every Day	1. Every Day	1. Yes	1. More than 10	(No Response)					RDD
10	MTN	Twi	LS2_EW_EN_DB_GA_TW	1. Continue	3. 25-35	2. Male	1. No Children		2. No			4. Secondary-Vocational	1. Single	1. Urban	4. Do Not Listen	4. Do Not Watch	2. No	(No Response)						RDD
10	MTN	Twi	LS2_EW_EN_DB_GA_TW	1. Continue	4. 36-49	2. Male	3. 5 - 17		1. Yes		2. 4-6 Months	2. Primary	2. Married-Cohabiting	1. Urban	4. Do Not Listen	3. Few Days	2. No	1. More than 10	4. None	(No Response)				RDD
10	MTN	Twi	LS2_EW_EN_DB_GA_TW	1. Continue	2. 18-24	2. Male	1. No Children		2. No			4. Secondary-Vocational	2. Married-Cohabiting	1. Urban	1. Every Day	2. Most Days	1. Yes	1. More than 10	(No Response)					Inbound
10	MTN	Dagbani	LS3_GA_TW_DB_EN_EW	1. Continue	2. 18-24	2. Male	1. No Children		2. No			4. Secondary-Vocational	1. Single	1. Urban	1. Every Day	1. Every Day	2. No	3. 1 - 5	4. None	(No Response)				Inbound
10	Vodafone	Twi	LS1_EN_GA_DB_TW_EW	1. Continue	2. 18-24	2. Male	2. Under 5		2. No			1. None	1. Single	1. Urban	4. Do Not Listen	4. Do Not Watch	1. Yes	(No Response)						Inbound
10	MTN	Twi	LS2_EW_EN_DB_GA_TW	1. Continue	5. Over 50	1. Female	2. Under 5	2. No				2. Primary	3. Separated-Divorced	1. Urban	1. Every Day	(No Response)								Inbound
10	Airtel	Twi	LS3_GA_TW_DB_EN_EW	1. Continue	2. 18-24	2. Male	1. No Children		2. No			4. Secondary-Vocational	1. Single	1. Urban	4. Do Not Listen	(No Response)								RDD
10	Tigo	English	LS3_GA_TW_DB_EN_EW	1. Continue	3. 25-35	1. Female	3. 5 - 17	2. No				5. Tertiary and Higher	1. Single	1. Urban	3. Few Days	4. Do Not Watch	1. Yes	4. None	(No Response)					RDD
10	MTN	English	LS2_EW_EN_DB_GA_TW	1. Continue	4. 36-49	2. Male	2. Under 5		2. No			5. Tertiary and Higher	2. Married-Cohabiting	1. Urban	1. Every Day	1. Every Day	3. Not Sure	(No Response)						RDD
10	Vodafone	Ga	LS3_GA_TW_DB_EN_EW	1. Continue	2. 18-24	1. Female	3. 5 - 17	2. No				1. None	2. Married-Cohabiting	1. Urban	2. Most Days	1. Every Day	1. Yes	4. None	(No Response)					RDD
10	MTN	Twi	LS4_DB_EN_TW_EW_GA	1. Continue	4. 36-49	1. Female	2. Under 5	2. No				3. Middle-JHS	2. Married-Cohabiting	1. Urban	1. Every Day	3. Few Days	2. No	(No Response)						Inbound
10	Airtel	English	LS4_DB_EN_TW_EW_GA	1. Continue	2. 18-24	2. Male	1. No Children		2. No			3. Middle-JHS	1. Single	2. Rural	1. Every Day	1. Every Day	2. No	3. 1 - 5	(No Response)					Inbound
10	MTN	English	LS4_DB_EN_TW_EW_GA	1. Continue	2. 18-24	2. Male	1. No Children		2. No			4. Secondary-Vocational	1. Single	1. Urban	2. Most Days	1. Every Day	1. Yes	1. More than 10	4. None	(No Response)				Inbound
10	Vodafone	English	LS4_DB_EN_TW_EW_GA	1. Continue	2. 18-24	2. Male	1. No Children		2. No			4. Secondary-Vocational	1. Single	1. Urban	4. Do Not Listen	3. Few Days	1. Yes	(No Response)						RDD
10	Airtel	Dagbani	LS4_DB_EN_TW_EW_GA	1. Continue	4. 36-49	2. Male	2. Under 5		2. No			2. Primary	2. Married-Cohabiting	1. Urban	1. Every Day	(No Response)								RDD
10	Airtel	Ewe	LS2_EW_EN_DB_GA_TW	1. Continue	2. 18-24	1. Female	1. No Children	2. No				1. None	1. Single	1. Urban	1. Every Day	2. Most Days	2. No	4. None	(No Response)					RDD
10	MTN	Twi	LS4_DB_EN_TW_EW_GA	1. Continue	2. 18-24	2. Male	1. No Children		2. No			3. Middle-JHS	1. Single	1. Urban	2. Most Days	4. Do Not Watch	2. No	(No Response)						Inbound
10	MTN	Twi	LS5_TW_EN_EW_DB_GA	1. Continue	2. 18-24	2. Male	1. No Children		2. No			3. Middle-JHS	1. Single	1. Urban	4. Do Not Listen	4. Do Not Watch	3. Not Sure	4. None	(No Response)					Inbound
10	MTN	Twi	LS3_GA_TW_DB_EN_EW	1. Continue	3. 25-35	2. Male	1. No Children		2. No			5. Tertiary and Higher	1. Single	1. Urban	1. Every Day	2. Most Days	1. Yes	1. More than 10	(No Response)					RDD
10	MTN	Twi	LS5_TW_EN_EW_DB_GA	1. Continue	2. 18-24	1. Female	2. Under 5	2. No				3. Middle-JHS	2. Married-Cohabiting	1. Urban	2. Most Days	4. Do Not Watch	1. Yes	(No Response)						Inbound
10	MTN	English	LS4_DB_EN_TW_EW_GA	1. Continue	3. 25-35	2. Male	2. Under 5		2. No			5. Tertiary and Higher	2. Married-Cohabiting	2. Rural	3. Few Days	3. Few Days	(No Response)							RDD
10	MTN	Twi	LS3_GA_TW_DB_EN_EW	1. Continue	2. 18-24	2. Male	1. No Children		2. No			4. Secondary-Vocational	1. Single	1. Urban	3. Few Days	3. Few Days	3. Not Sure	(No Response)						RDD
10	Tigo	Twi	LS5_TW_EN_EW_DB_GA	1. Continue	3. 25-35	2. Male	2. Under 5		2. No			4. Secondary-Vocational	2. Married-Cohabiting	1. Urban	1. Every Day	2. Most Days	1. Yes	2. 6 - 10	3. 1 - 5	(No Response)				RDD
10	MTN	Twi	LS3_GA_TW_DB_EN_EW	1. Continue	5. Over 50	2. Male	4. 18 and Over		2. No			5. Tertiary and Higher	2. Married-Cohabiting	1. Urban	2. Most Days	1. Every Day	3. Not Sure	3. 1 - 5	2. 6 - 10	(No Response)				RDD
10	MTN	Twi	LS1_EN_GA_DB_TW_EW	1. Continue	5. Over 50	2. Male	4. 18 and Over		2. No			3. Middle-JHS	3. Separated-Divorced	1. Urban	4. Do Not Listen	4. Do Not Watch	2. No	4. None	4. None	(No Response)				RDD
10	MTN	English	LS2_EW_EN_DB_GA_TW	1. Continue	3. 25-35	2. Male	1. No Children		2. No			5. Tertiary and Higher	2. Married-Cohabiting	2. Rural	1. Every Day	2. Most Days	1. Yes	(No Response)						RDD
10	MTN	Ewe	LS2_EW_EN_DB_GA_TW	1. Continue	2. 18-24	2. Male	3. 5 - 17		2. No			3. Middle-JHS	2. Married-Cohabiting	1. Urban	4. Do Not Listen	1. Every Day	2. No	3. 1 - 5	2. 6 - 10	(No Response)				RDD
10	MTN	Twi	LS5_TW_EN_EW_DB_GA	1. Continue	2. 18-24	1. Female	1. No Children	2. No				5. Tertiary and Higher	1. Single	1. Urban	1. Every Day	(No Response)								RDD
10	Vodafone	English	LS2_EW_EN_DB_GA_TW	1. Continue	3. 25-35	1. Female	1. No Children	2. No				5. Tertiary and Higher	1. Single	2. Rural	1. Every Day	4. Do Not Watch	2. No	(No Response)						RDD
10	MTN	Twi	LS1_EN_GA_DB_TW_EW	1. Continue	2. 18-24	2. Male	1. No Children		2. No			5. Tertiary and Higher	1. Single	1. Urban	2. Most Days	3. Few Days	2. No	(No Response)						RDD
10	Vodafone	English	LS4_DB_EN_TW_EW_GA	1. Continue	3. 25-35	2. Male	2. Under 5		1. Yes		2. 4-6 Months	5. Tertiary and Higher	2. Married-Cohabiting	1. Urban	1. Every Day	1. Every Day	1. Yes	1. More than 10	1. More than 10	1. More than 10	2. No	2. 2	(No Response)	RDD
10	MTN	Ewe	LS3_GA_TW_DB_EN_EW	1. Continue	2. 18-24	2. Male	2. Under 5		2. No			4. Secondary-Vocational	2. Married-Cohabiting	1. Urban	2. Most Days	2. Most Days	2. No	(No Response)						RDD
10	MTN	English	LS3_GA_TW_DB_EN_EW	1. Continue	2. 18-24	1. Female	1. No Children	2. No				3. Middle-JHS	1. Single	1. Urban	4. Do Not Listen	4. Do Not Watch	3. Not Sure	1. More than 10	(No Response)					Inbound
10	MTN	Twi	LS5_TW_EN_EW_DB_GA	1. Continue	2. 18-24	1. Female	1. No Children	2. No				1. None	2. Married-Cohabiting	1. Urban	1. Every Day	1. Every Day	3. Not Sure	1. More than 10	2. 6 - 10	(No Response)				Inbound
10	Tigo	Twi	LS3_GA_TW_DB_EN_EW	1. Continue	2. 18-24	2. Male	1. No Children		2. No			5. Tertiary and Higher	1. Single	1. Urban	1. Every Day	3. Few Days	(No Response)							RDD
10	MTN	English	LS3_GA_TW_DB_EN_EW	1. Continue	2. 18-24	2. Male	1. No Children		2. No			3. Middle-JHS	1. Single	1. Urban	1. Every Day	2. Most Days	1. Yes	2. 6 - 10	1. More than 10	(No Response)				RDD
10	MTN	English	LS1_EN_GA_DB_TW_EW	1. Continue	2. 18-24	2. Male	2. Under 5		2. No			5. Tertiary and Higher	2. Married-Cohabiting	2. Rural	1. Every Day	1. Every Day	(No Response)							RDD
10	Vodafone	English	LS4_DB_EN_TW_EW_GA	1. Continue	2. 18-24	1. Female	1. No Children	2. No				2. Primary	1. Single	1. Urban	4. Do Not Listen	2. Most Days	1. Yes	(No Response)						RDD
10	Vodafone	Ewe	LS5_TW_EN_EW_DB_GA	1. Continue	5. Over 50	2. Male	1. No Children		2. No			4. Secondary-Vocational	2. Married-Cohabiting	2. Rural	3. Few Days	3. Few Days	2. No	(No Response)						RDD
10	MTN	Twi	LS2_EW_EN_DB_GA_TW	1. Continue	3. 25-35	1. Female	4. 18 and Over	1. Yes		1. 1-3 Months		4. Secondary-Vocational	2. Married-Cohabiting	1. Urban	1. Every Day	1. Every Day	1. Yes	(No Response)						RDD
10	MTN	Twi	LS5_TW_EN_EW_DB_GA	1. Continue	2. 18-24	2. Male	1. No Children		1. Yes		3. 7-9 Months	4. Secondary-Vocational	2. Married-Cohabiting	2. Rural	3. Few Days	1. Every Day	(No Response)							Inbound
10	MTN	English	LS4_DB_EN_TW_EW_GA	1. Continue	2. 18-24	1. Female	1. No Children	2. No				2. Primary	2. Married-Cohabiting	2. Rural	4. Do Not Listen	4. Do Not Watch	1. Yes	4. None	4. None	(No Response)				Inbound
10	MTN	Dagbani	LS1_EN_GA_DB_TW_EW	1. Continue	3. 25-35	1. Female	1. No Children	2. No				3. Middle-JHS	1. Single	1. Urban	4. Do Not Listen	2. Most Days	3. Not Sure	3. 1 - 5	(No Response)					RDD
10	MTN	Twi	LS1_EN_GA_DB_TW_EW	1. Continue	2. 18-24	2. Male	3. 5 - 17		2. No			3. Middle-JHS	2. Married-Cohabiting	1. Urban	3. Few Days	3. Few Days	2. No	4. None	4. None	(No Response)				RDD
10	MTN	English	LS1_EN_GA_DB_TW_EW	1. Continue	3. 25-35	1. Female	1. No Children	2. No				5. Tertiary and Higher	1. Single	2. Rural	2. Most Days	(No Response)								RDD
10	MTN	Twi	LS2_EW_EN_DB_GA_TW	1. Continue	4. 36-49	2. Male	3. 5 - 17		1. Yes		2. 4-6 Months	3. Middle-JHS	2. Married-Cohabiting	1. Urban	3. Few Days	3. Few Days	3. Not Sure	4. None	4. None	(No Response)				RDD
10	MTN	English	LS1_EN_GA_DB_TW_EW	1. Continue	2. 18-24	2. Male	1. No Children		2. No			4. Secondary-Vocational	1. Single	2. Rural	3. Few Days	3. Few Days	1. Yes	4. None	4. None	(No Response)				RDD
10	MTN	Twi	LS1_EN_GA_DB_TW_EW	1. Continue	3. 25-35	2. Male	1. No Children		2. No			3. Middle-JHS	1. Single	1. Urban	3. Few Days	3. Few Days	(No Response)							RDD
10	MTN	English	LS2_EW_EN_DB_GA_TW	1. Continue	2. 18-24	1. Female	1. No Children	2. No				3. Middle-JHS	1. Single	1. Urban	4. Do Not Listen	4. Do Not Watch	1. Yes	3. 1 - 5	(No Response)					RDD
10	Tigo	Twi	LS1_EN_GA_DB_TW_EW	1. Continue	5. Over 50	2. Male	3. 5 - 17		2. No			4. Secondary-Vocational	2. Married-Cohabiting	1. Urban	1. Every Day	3. Few Days	3. Not Sure	(No Response)						RDD
10	Vodafone	Ewe	LS2_EW_EN_DB_GA_TW	1. Continue	3. 25-35	2. Male	2. Under 5		1. Yes		1. 1-3 Months	5. Tertiary and Higher	2. Married-Cohabiting	1. Urban	4. Do Not Listen	(No Response)								RDD
10	MTN	Twi	LS3_GA_TW_DB_EN_EW	1. Continue	2. 18-24	1. Female	3. 5 - 17	2. No				2. Primary	3. Separated-Divorced	1. Urban	1. Every Day	1. Every Day	2. No	(No Response)						RDD
10	MTN	Ewe	LS4_DB_EN_TW_EW_GA	1. Continue	2. 18-24	2. Male	2. Under 5		2. No			5. Tertiary and Higher	2. Married-Cohabiting	1. Urban	1. Every Day	1. Every Day	2. No	2. 6 - 10	(No Response)					RDD
10	MTN	Twi	LS4_DB_EN_TW_EW_GA	1. Continue	4. 36-49	1. Female	4. 18 and Over	2. No				1. None	3. Separated-Divorced	1. Urban	4. Do Not Listen	4. Do Not Watch	3. Not Sure	3. 1 - 5	(No Response)					RDD
10	MTN	English	LS4_DB_EN_TW_EW_GA	1. Continue	3. 25-35	2. Male	1. No Children		2. No			5. Tertiary and Higher	1. Single	1. Urban	3. Few Days	(No Response)								Inbound
10	MTN	Twi	LS1_EN_GA_DB_TW_EW	1. Continue	3. 25-35	1. Female	2. Under 5	2. No				4. Secondary-Vocational	1. Single	1. Urban	1. Every Day	1. Every Day	2. No	(No Response)						Inbound
10	Vodafone	Twi	LS4_DB_EN_TW_EW_GA	1. Continue	2. 18-24	2. Male	4. 18 and Over		2. No			3. Middle-JHS	1. Single	1. Urban	4. Do Not Listen	3. Few Days	1. Yes	3. 1 - 5	2. 6 - 10	(No Response)				Inbound
10	MTN	Twi	LS5_TW_EN_EW_DB_GA	1. Continue	2. 18-24	1. Female	1. No Children	2. No				5. Tertiary and Higher	1. Single	1. Urban	3. Few Days	1. Every Day	(No Response)							RDD
10	Tigo	Twi	LS2_EW_EN_DB_GA_TW	1. Continue	3. 25-35	2. Male	4. 18 and Over		2. No			5. Tertiary and Higher	3. Separated-Divorced	1. Urban	2. Most Days	1. Every Day	3. Not Sure	1. More than 10	1. More than 10	(No Response)				RDD
10	Tigo	Twi	LS4_DB_EN_TW_EW_GA	1. Continue	5. Over 50	2. Male	1. No Children		2. No			3. Middle-JHS	2. Married-Cohabiting	1. Urban	3. Few Days	3. Few Days	(No Response)							RDD
10	MTN	Twi	LS5_TW_EN_EW_DB_GA	1. Continue	2. 18-24	1. Female	2. Under 5	2. No				4. Secondary-Vocational	1. Single	1. Urban	4. Do Not Listen	2. Most Days	2. No	(No Response)						RDD
10	MTN	Twi	LS3_GA_TW_DB_EN_EW	1. Continue	4. 36-49	2. Male	2. Under 5		1. Yes		1. 1-3 Months	4. Secondary-Vocational	2. Married-Cohabiting	1. Urban	4. Do Not Listen	4. Do Not Watch	2. No	(No Response)						RDD
10	MTN	Dagbani	LS4_DB_EN_TW_EW_GA	1. Continue	3. 25-35	2. Male	1. No Children		2. No			4. Secondary-Vocational	1. Single	1. Urban	1. Every Day	1. Every Day	3. Not Sure	(No Response)						RDD
10	MTN	Ga	LS1_EN_GA_DB_TW_EW	1. Continue	2. 18-24	2. Male	2. Under 5		2. No			4. Secondary-Vocational	1. Single	1. Urban	1. Every Day	3. Few Days	1. Yes	1. More than 10	3. 1 - 5	1. More than 10	(No Response)			RDD
10	Vodafone	English	LS3_GA_TW_DB_EN_EW	1. Continue	2. 18-24	2. Male	1. No Children		2. No			4. Secondary-Vocational	1. Single	2. Rural	4. Do Not Listen	4. Do Not Watch	2. No	4. None	(No Response)					RDD
10	Vodafone	Twi	LS1_EN_GA_DB_TW_EW	1. Continue	5. Over 50	2. Male	2. Under 5		2. No			1. None	2. Married-Cohabiting	1. Urban	3. Few Days	3. Few Days	2. No	4. None	(No Response)					RDD
10	MTN	Twi	LS3_GA_TW_DB_EN_EW	1. Continue	2. 18-24	1. Female	4. 18 and Over	2. No				1. None	2. Married-Cohabiting	2. Rural	4. Do Not Listen	(No Response)								RDD
10	Tigo	Twi	LS3_GA_TW_DB_EN_EW	1. Continue	2. 18-24	2. Male	2. Under 5		2. No			3. Middle-JHS	3. Separated-Divorced	1. Urban	1. Every Day	1. Every Day	2. No	(No Response)						RDD
10	MTN	Twi	LS1_EN_GA_DB_TW_EW	1. Continue	3. 25-35	2. Male	3. 5 - 17		2. No			3. Middle-JHS	2. Married-Cohabiting	2. Rural	4. Do Not Listen	3. Few Days	2. No	(No Response)						RDD
10	MTN	Twi	LS4_DB_EN_TW_EW_GA	1. Continue	2. 18-24	1. Female	2. Under 5	2. No				5. Tertiary and Higher	1. Single	1. Urban	4. Do Not Listen	4. Do Not Watch	1. Yes	4. None	4. None	(No Response)				Inbound
10	MTN	English	LS2_EW_EN_DB_GA_TW	1. Continue	3. 25-35	2. Male	1. No Children		2. No			3. Middle-JHS	1. Single	1. Urban	3. Few Days	3. Few Days	1. Yes	3. 1 - 5	1. More than 10	(No Response)				Inbound
10	Airtel	Twi	LS5_TW_EN_EW_DB_GA	1. Continue	4. 36-49	2. Male	2. Under 5		1. Yes		3. 7-9 Months	4. Secondary-Vocational	2. Married-Cohabiting	1. Urban	1. Every Day	(No Response)								RDD
10	MTN	Dagbani	LS4_DB_EN_TW_EW_GA	1. Continue	3. 25-35	2. Male	2. Under 5		1. Yes		2. 4-6 Months	2. Primary	2. Married-Cohabiting	1. Urban	4. Do Not Listen	4. Do Not Watch	1. Yes	4. None	(No Response)					RDD
10	Vodafone	English	LS5_TW_EN_EW_DB_GA	1. Continue	2. 18-24	2. Male	2. Under 5		1. Yes		2. 4-6 Months	4. Secondary-Vocational	2. Married-Cohabiting	1. Urban	1. Every Day	1. Every Day	1. Yes	1. More than 10	2. 6 - 10	1. More than 10	1. Yes	5. 5+	(No Response)	RDD
10	MTN	English	LS5_TW_EN_EW_DB_GA	1. Continue	2. 18-24	2. Male	1. No Children		1. Yes		1. 1-3 Months	5. Tertiary and Higher	1. Single	2. Rural	1. Every Day	1. Every Day	1. Yes	1. More than 10	(No Response)					RDD
10	MTN	Ga	LS2_EW_EN_DB_GA_TW	1. Continue	5. Over 50	2. Male	1. No Children		2. No			4. Secondary-Vocational	1. Single	1. Urban	4. Do Not Listen	4. Do Not Watch	2. No	(No Response)						RDD
10	MTN	Ewe	LS2_EW_EN_DB_GA_TW	1. Continue	2. 18-24	2. Male	3. 5 - 17		2. No			3. Middle-JHS	2. Married-Cohabiting	2. Rural	2. Most Days	2. Most Days	2. No	(No Response)						Inbound
10	Vodafone	English	LS1_EN_GA_DB_TW_EW	1. Continue	3. 25-35	1. Female	3. 5 - 17	2. No				4. Secondary-Vocational	1. Single	2. Rural	4. Do Not Listen	(No Response)								Inbound
10	MTN	English	LS2_EW_EN_DB_GA_TW	1. Continue	5. Over 50	2. Male	1. No Children		2. No			4. Secondary-Vocational	1. Single	2. Rural	2. Most Days	1. Every Day	(No Response)							Inbound
10	MTN	Twi	LS3_GA_TW_DB_EN_EW	1. Continue	2. 18-24	1. Female	1. No Children	2. No				4. Secondary-Vocational	2. Married-Cohabiting	1. Urban	2. Most Days	2. Most Days	1. Yes	(No Response)						RDD
10	MTN	English	LS5_TW_EN_EW_DB_GA	1. Continue	3. 25-35	1. Female	1. No Children	2. No				3. Middle-JHS	1. Single	1. Urban	1. Every Day	(No Response)								RDD
10	Airtel	Twi	LS4_DB_EN_TW_EW_GA	1. Continue	2. 18-24	2. Male	1. No Children		2. No			3. Middle-JHS	1. Single	1. Urban	2. Most Days	1. Every Day	3. Not Sure	4. None	4. None	(No Response)				RDD
10	MTN	Twi	LS2_EW_EN_DB_GA_TW	1. Continue	2. 18-24	1. Female	1. No Children	1. Yes		2. 4-6 Months		4. Secondary-Vocational	2. Married-Cohabiting	1. Urban	3. Few Days	3. Few Days	1. Yes	(No Response)						RDD
10	Vodafone	English	LS2_EW_EN_DB_GA_TW	1. Continue	2. 18-24	1. Female	1. No Children	2. No				4. Secondary-Vocational	1. Single	2. Rural	1. Every Day	1. Every Day	1. Yes	(No Response)						RDD
10	Vodafone	English	LS1_EN_GA_DB_TW_EW	1. Continue	2. 18-24	2. Male	1. No Children		2. No			3. Middle-JHS	1. Single	2. Rural	2. Most Days	2. Most Days	1. Yes	3. 1 - 5	4. None	(No Response)				RDD
10	MTN	Twi	LS5_TW_EN_EW_DB_GA	1. Continue	2. 18-24	2. Male	1. No Children		2. No			4. Secondary-Vocational	1. Single	1. Urban	3. Few Days	3. Few Days	1. Yes	3. 1 - 5	1. More than 10	(No Response)				RDD
10	Vodafone	Twi	LS1_EN_GA_DB_TW_EW	1. Continue	3. 25-35	2. Male	2. Under 5		2. No			5. Tertiary and Higher	2. Married-Cohabiting	1. Urban	1. Every Day	(No Response)								RDD
10	MTN	Twi	LS3_GA_TW_DB_EN_EW	1. Continue	3. 25-35	2. Male	3. 5 - 17		1. Yes		1. 1-3 Months	1. None	1. Single	1. Urban	4. Do Not Listen	4. Do Not Watch	(No Response)							Inbound
10	Tigo	Twi	LS5_TW_EN_EW_DB_GA	1. Continue	2. 18-24	1. Female	1. No Children	2. No				1. None	2. Married-Cohabiting	2. Rural	4. Do Not Listen	4. Do Not Watch	2. No	4. None	(No Response)					RDD
10	MTN	Twi	LS5_TW_EN_EW_DB_GA	1. Continue	2. 18-24	2. Male	1. No Children		2. No			3. Middle-JHS	1. Single	2. Rural	1. Every Day	3. Few Days	1. Yes	4. None	4. None	(No Response)				RDD
10	MTN	English	LS2_EW_EN_DB_GA_TW	1. Continue	2. 18-24	1. Female	1. No Children	2. No				3. Middle-JHS	2. Married-Cohabiting	1. Urban	3. Few Days	2. Most Days	1. Yes	1. More than 10	(No Response)					RDD
10	Tigo	Ga	LS1_EN_GA_DB_TW_EW	1. Continue	3. 25-35	1. Female	2. Under 5	2. No				1. None	1. Single	1. Urban	1. Every Day	3. Few Days	1. Yes	2. 6 - 10	4. None	(No Response)				RDD
10	MTN	English	LS4_DB_EN_TW_EW_GA	1. Continue	2. 18-24	1. Female	1. No Children	2. No				4. Secondary-Vocational	1. Single	1. Urban	4. Do Not Listen	4. Do Not Watch	2. No	(No Response)						Inbound
10	MTN	Twi	LS1_EN_GA_DB_TW_EW	1. Continue	4. 36-49	2. Male	4. 18 and Over		2. No			4. Secondary-Vocational	2. Married-Cohabiting	1. Urban	1. Every Day	1. Every Day	1. Yes	1. More than 10	2. 6 - 10	(No Response)				RDD
10	MTN	English	LS4_DB_EN_TW_EW_GA	1. Continue	3. 25-35	2. Male	1. No Children		2. No			5. Tertiary and Higher	1. Single	1. Urban	1. Every Day	1. Every Day	(No Response)							Inbound
10	Tigo	Twi	LS5_TW_EN_EW_DB_GA	1. Continue	3. 25-35	1. Female	1. No Children	1. Yes		1. 1-3 Months		4. Secondary-Vocational	2. Married-Cohabiting	2. Rural	1. Every Day	1. Every Day	3. Not Sure	1. More than 10	1. More than 10	(No Response)				RDD
10	Airtel	Ewe	LS5_TW_EN_EW_DB_GA	1. Continue	3. 25-35	2. Male	3. 5 - 17		2. No			2. Primary	3. Separated-Divorced	1. Urban	4. Do Not Listen	4. Do Not Watch	1. Yes	1. More than 10	(No Response)					RDD
10	MTN	English	LS5_TW_EN_EW_DB_GA	1. Continue	3. 25-35	2. Male	2. Under 5		2. No			3. Middle-JHS	2. Married-Cohabiting	1. Urban	1. Every Day	3. Few Days	2. No	(No Response)						RDD
10	MTN	Ewe	LS4_DB_EN_TW_EW_GA	1. Continue	4. 36-49	2. Male	2. Under 5		2. No			3. Middle-JHS	2. Married-Cohabiting	1. Urban	1. Every Day	1. Every Day	1. Yes	2. 6 - 10	(No Response)					RDD
10	MTN	Twi	LS2_EW_EN_DB_GA_TW	1. Continue	2. 18-24	2. Male	1. No Children		2. No			4. Secondary-Vocational	1. Single	1. Urban	4. Do Not Listen	2. Most Days	1. Yes	4. None	(No Response)					RDD
10	MTN	English	LS4_DB_EN_TW_EW_GA	1. Continue	3. 25-35	2. Male	1. No Children		2. No			5. Tertiary and Higher	1. Single	1. Urban	3. Few Days	3. Few Days	1. Yes	3. 1 - 5	4. None	(No Response)				RDD
10	Tigo	Twi	LS5_TW_EN_EW_DB_GA	1. Continue	4. 36-49	1. Female	1. No Children	1. Yes		3. 7-9 Months		1. None	1. Single	2. Rural	2. Most Days	2. Most Days	2. No	1. More than 10	2. 6 - 10	4. None	(No Response)			RDD
10	Airtel	Twi	LS5_TW_EN_EW_DB_GA	1. Continue	2. 18-24	1. Female	1. No Children	2. No				4. Secondary-Vocational	1. Single	1. Urban	1. Every Day	2. Most Days	1. Yes	1. More than 10	2. 6 - 10	(No Response)				RDD
10	MTN	Twi	LS4_DB_EN_TW_EW_GA	1. Continue	2. 18-24	1. Female	1. No Children	2. No				3. Middle-JHS	1. Single	1. Urban	1. Every Day	3. Few Days	(No Response)							RDD
10	MTN	Twi	LS4_DB_EN_TW_EW_GA	1. Continue	2. 18-24	2. Male	1. No Children		1. Yes		1. 1-3 Months	2. Primary	1. Single	1. Urban	1. Every Day	2. Most Days	1. Yes	(No Response)						RDD
10	MTN	English	LS5_TW_EN_EW_DB_GA	1. Continue	2. 18-24	1. Female	1. No Children	2. No				4. Secondary-Vocational	1. Single	1. Urban	3. Few Days	4. Do Not Watch	3. Not Sure	4. None	(No Response)					RDD
10	MTN	Ga	LS3_GA_TW_DB_EN_EW	1. Continue	5. Over 50	2. Male	3. 5 - 17		2. No			4. Secondary-Vocational	2. Married-Cohabiting	1. Urban	3. Few Days	4. Do Not Watch	2. No	4. None	1. More than 10	(No Response)				RDD
10	MTN	Twi	LS5_TW_EN_EW_DB_GA	1. Continue	2. 18-24	1. Female	4. 18 and Over	2. No				4. Secondary-Vocational	2. Married-Cohabiting	2. Rural	3. Few Days	1. Every Day	1. Yes	4. None	4. None	(No Response)				RDD
10	MTN	Ewe	LS4_DB_EN_TW_EW_GA	1. Continue	3. 25-35	2. Male	2. Under 5		2. No			3. Middle-JHS	2. Married-Cohabiting	1. Urban	4. Do Not Listen	4. Do Not Watch	1. Yes	(No Response)						RDD
10	Airtel	English	LS1_EN_GA_DB_TW_EW	1. Continue	2. 18-24	1. Female	1. No Children	2. No				4. Secondary-Vocational	1. Single	1. Urban	4. Do Not Listen	3. Few Days	2. No	2. 6 - 10	3. 1 - 5	3. 1 - 5	(No Response)			RDD
10	Vodafone	Ewe	LS1_EN_GA_DB_TW_EW	1. Continue	4. 36-49	1. Female	1. No Children	2. No				3. Middle-JHS	1. Single	1. Urban	3. Few Days	(No Response)								RDD
10	MTN	Twi	LS5_TW_EN_EW_DB_GA	1. Continue	2. 18-24	2. Male	1. No Children		2. No			5. Tertiary and Higher	1. Single	1. Urban	3. Few Days	2. Most Days	3. Not Sure	(No Response)						Inbound
10	MTN	Twi	LS5_TW_EN_EW_DB_GA	1. Continue	2. 18-24	1. Female	4. 18 and Over	2. No				5. Tertiary and Higher	1. Single	1. Urban	2. Most Days	1. Every Day	1. Yes	4. None	(No Response)					RDD
10	Vodafone	Ewe	LS4_DB_EN_TW_EW_GA	1. Continue	2. 18-24	2. Male	2. Under 5		1. Yes		1. 1-3 Months	2. Primary	2. Married-Cohabiting	1. Urban	1. Every Day	2. Most Days	1. Yes	1. More than 10	2. 6 - 10	2. 6 - 10	2. No	(No Response)		RDD
10	Tigo	Twi	LS2_EW_EN_DB_GA_TW	1. Continue	2. 18-24	1. Female	1. No Children	2. No				4. Secondary-Vocational	1. Single	1. Urban	3. Few Days	(No Response)								RDD
10	MTN	Twi	LS1_EN_GA_DB_TW_EW	1. Continue	2. 18-24	1. Female	1. No Children	1. Yes		2. 4-6 Months		3. Middle-JHS	1. Single	1. Urban	4. Do Not Listen	4. Do Not Watch	3. Not Sure	(No Response)						RDD
10	Vodafone	Dagbani	LS5_TW_EN_EW_DB_GA	1. Continue	3. 25-35	2. Male	2. Under 5		2. No			1. None	2. Married-Cohabiting	2. Rural	1. Every Day	(No Response)								RDD
10	Vodafone	English	LS2_EW_EN_DB_GA_TW	1. Continue	2. 18-24	2. Male	1. No Children		2. No			4. Secondary-Vocational	1. Single	2. Rural	3. Few Days	4. Do Not Watch	1. Yes	3. 1 - 5	(No Response)					RDD
10	Airtel	English	LS2_EW_EN_DB_GA_TW	1. Continue	2. 18-24	2. Male	2. Under 5		1. Yes		5. Not Pregnant	3. Middle-JHS	2. Married-Cohabiting	2. Rural	3. Few Days	1. Every Day	2. No	1. More than 10	2. 6 - 10	(No Response)				Inbound
10	MTN	Dagbani	LS1_EN_GA_DB_TW_EW	1. Continue	3. 25-35	2. Male	1. No Children		2. No			4. Secondary-Vocational	3. Separated-Divorced	1. Urban	3. Few Days	4. Do Not Watch	3. Not Sure	4. None	(No Response)					Inbound
10	Vodafone	English	LS1_EN_GA_DB_TW_EW	1. Continue	3. 25-35	1. Female	1. No Children	1. Yes		3. 7-9 Months		5. Tertiary and Higher	2. Married-Cohabiting	1. Urban	2. Most Days	1. Every Day	3. Not Sure	4. None	3. 1 - 5	(No Response)				Inbound
10	MTN	English	LS1_EN_GA_DB_TW_EW	1. Continue	2. 18-24	2. Male	1. No Children		2. No			5. Tertiary and Higher	1. Single	1. Urban	1. Every Day	3. Few Days	(No Response)							Inbound
10	MTN	Ga	LS1_EN_GA_DB_TW_EW	1. Continue	4. 36-49	2. Male	1. No Children		1. Yes		3. 7-9 Months	4. Secondary-Vocational	2. Married-Cohabiting	1. Urban	2. Most Days	2. Most Days	1. Yes	4. None	(No Response)					Inbound
10	Vodafone	Twi	LS2_EW_EN_DB_GA_TW	1. Continue	2. 18-24	1. Female	1. No Children	2. No				5. Tertiary and Higher	1. Single	1. Urban	4. Do Not Listen	2. Most Days	1. Yes	(No Response)						Inbound
10	Vodafone	Twi	LS4_DB_EN_TW_EW_GA	1. Continue	2. 18-24	2. Male	1. No Children		2. No			5. Tertiary and Higher	1. Single	1. Urban	1. Every Day	1. Every Day	2. No	1. More than 10	(No Response)					RDD
10	MTN	Ga	LS1_EN_GA_DB_TW_EW	1. Continue	4. 36-49	2. Male	2. Under 5		2. No			3. Middle-JHS	2. Married-Cohabiting	1. Urban	4. Do Not Listen	2. Most Days	1. Yes	(No Response)						RDD
10	MTN	English	LS5_TW_EN_EW_DB_GA	1. Continue	2. 18-24	2. Male	1. No Children		2. No			4. Secondary-Vocational	1. Single	1. Urban	1. Every Day	2. Most Days	(No Response)							RDD
10	MTN	Twi	LS5_TW_EN_EW_DB_GA	1. Continue	3. 25-35	2. Male	1. No Children		2. No			2. Primary	1. Single	1. Urban	2. Most Days	(No Response)								RDD
10	MTN	Twi	LS3_GA_TW_DB_EN_EW	1. Continue	2. 18-24	1. Female	1. No Children	2. No				2. Primary	1. Single	1. Urban	1. Every Day	1. Every Day	2. No	(No Response)						Inbound
10	MTN	English	LS3_GA_TW_DB_EN_EW	1. Continue	2. 18-24	1. Female	2. Under 5	2. No				5. Tertiary and Higher	1. Single	1. Urban	3. Few Days	4. Do Not Watch	(No Response)							Inbound
10	Vodafone	Twi	LS5_TW_EN_EW_DB_GA	1. Continue	3. 25-35	1. Female	1. No Children	1. Yes		1. 1-3 Months		5. Tertiary and Higher	1. Single	1. Urban	4. Do Not Listen	1. Every Day	1. Yes	1. More than 10	(No Response)					RDD
10	MTN	Twi	LS4_DB_EN_TW_EW_GA	1. Continue	2. 18-24	2. Male	2. Under 5		2. No			2. Primary	2. Married-Cohabiting	2. Rural	2. Most Days	2. Most Days	2. No	(No Response)						RDD
10	Vodafone	Dagbani	LS4_DB_EN_TW_EW_GA	1. Continue	2. 18-24	2. Male	3. 5 - 17		2. No			1. None	1. Single	2. Rural	4. Do Not Listen	4. Do Not Watch	2. No	4. None	4. None	(No Response)				RDD
10	Vodafone	Twi	LS3_GA_TW_DB_EN_EW	1. Continue	3. 25-35	2. Male	1. No Children		2. No			5. Tertiary and Higher	1. Single	1. Urban	1. Every Day	3. Few Days	2. No	4. None	(No Response)					RDD
10	MTN	Twi	LS3_GA_TW_DB_EN_EW	1. Continue	3. 25-35	2. Male	2. Under 5		2. No			3. Middle-JHS	2. Married-Cohabiting	2. Rural	3. Few Days	3. Few Days	3. Not Sure	4. None	4. None	(No Response)				Inbound
10	MTN	Dagbani	LS1_EN_GA_DB_TW_EW	1. Continue	3. 25-35	2. Male	2. Under 5		2. No			1. None	1. Single	1. Urban	1. Every Day	1. Every Day	2. No	(No Response)						Inbound
10	MTN	Twi	LS3_GA_TW_DB_EN_EW	1. Continue	2. 18-24	1. Female	2. Under 5	2. No				4. Secondary-Vocational	1. Single	1. Urban	3. Few Days	4. Do Not Watch	2. No	2. 6 - 10	4. None	(No Response)				Inbound
10	Tigo	English	LS2_EW_EN_DB_GA_TW	1. Continue	2. 18-24	2. Male	1. No Children		2. No			4. Secondary-Vocational	1. Single	2. Rural	3. Few Days	4. Do Not Watch	1. Yes	1. More than 10	(No Response)					Inbound
10	Vodafone	Twi	LS1_EN_GA_DB_TW_EW	1. Continue	2. 18-24	2. Male	3. 5 - 17		2. No			4. Secondary-Vocational	1. Single	1. Urban	1. Every Day	2. Most Days	2. No	1. More than 10	1. More than 10	(No Response)				RDD
10	Vodafone	Ewe	LS3_GA_TW_DB_EN_EW	1. Continue	5. Over 50	2. Male	4. 18 and Over		2. No			2. Primary	2. Married-Cohabiting	1. Urban	1. Every Day	1. Every Day	2. No	3. 1 - 5	(No Response)					RDD
10	MTN	English	LS3_GA_TW_DB_EN_EW	1. Continue	2. 18-24	1. Female	1. No Children	1. Yes		2. 4-6 Months		2. Primary	2. Married-Cohabiting	1. Urban	1. Every Day	1. Every Day	1. Yes	(No Response)						RDD
10	Tigo	Twi	LS5_TW_EN_EW_DB_GA	1. Continue	5. Over 50	1. Female	4. 18 and Over	2. No				1. None	1. Single	1. Urban	1. Every Day	3. Few Days	2. No	4. None	4. None	(No Response)				RDD
10	MTN	Twi	LS4_DB_EN_TW_EW_GA	1. Continue	2. 18-24	1. Female	3. 5 - 17	2. No				3. Middle-JHS	1. Single	2. Rural	3. Few Days	3. Few Days	1. Yes	(No Response)						RDD
10	MTN	English	LS2_EW_EN_DB_GA_TW	1. Continue	2. 18-24	1. Female	1. No Children	2. No				4. Secondary-Vocational	1. Single	1. Urban	3. Few Days	3. Few Days	3. Not Sure	3. 1 - 5	(No Response)					RDD
10	MTN	Twi	LS5_TW_EN_EW_DB_GA	1. Continue	2. 18-24	1. Female	2. Under 5	2. No				2. Primary	2. Married-Cohabiting	2. Rural	4. Do Not Listen	(No Response)								RDD
10	MTN	English	LS4_DB_EN_TW_EW_GA	1. Continue	4. 36-49	2. Male	2. Under 5		2. No			5. Tertiary and Higher	2. Married-Cohabiting	1. Urban	3. Few Days	(No Response)								RDD
10	MTN	Twi	LS4_DB_EN_TW_EW_GA	1. Continue	3. 25-35	2. Male	2. Under 5		2. No			3. Middle-JHS	1. Single	1. Urban	1. Every Day	1. Every Day	(No Response)							Inbound
10	Vodafone	Twi	LS3_GA_TW_DB_EN_EW	1. Continue	5. Over 50	2. Male	4. 18 and Over		2. No			3. Middle-JHS	2. Married-Cohabiting	1. Urban	3. Few Days	1. Every Day	1. Yes	1. More than 10	2. 6 - 10	(No Response)				RDD
10	Vodafone	Ga	LS3_GA_TW_DB_EN_EW	1. Continue	2. 18-24	1. Female	1. No Children	1. Yes		2. 4-6 Months		3. Middle-JHS	1. Single	1. Urban	1. Every Day	1. Every Day	(No Response)							RDD
10	MTN	Twi	LS4_DB_EN_TW_EW_GA	1. Continue	2. 18-24	2. Male	1. No Children		1. Yes		2. 4-6 Months	3. Middle-JHS	2. Married-Cohabiting	1. Urban	2. Most Days	(No Response)								RDD
10	MTN	Twi	LS1_EN_GA_DB_TW_EW	1. Continue	2. 18-24	1. Female	2. Under 5	2. No				4. Secondary-Vocational	1. Single	2. Rural	2. Most Days	1. Every Day	3. Not Sure	3. 1 - 5	3. 1 - 5	1. More than 10	1. Yes	1. 1	(No Response)	RDD
10	Vodafone	Twi	LS3_GA_TW_DB_EN_EW	1. Continue	4. 36-49	2. Male	2. Under 5		2. No			3. Middle-JHS	2. Married-Cohabiting	1. Urban	1. Every Day	1. Every Day	2. No	4. None	1. More than 10	(No Response)				RDD
10	MTN	Twi	LS1_EN_GA_DB_TW_EW	1. Continue	2. 18-24	1. Female	1. No Children	2. No				3. Middle-JHS	1. Single	1. Urban	1. Every Day	(No Response)								RDD
10	Vodafone	Twi	LS5_TW_EN_EW_DB_GA	1. Continue	2. 18-24	2. Male	2. Under 5		2. No			1. None	2. Married-Cohabiting	1. Urban	2. Most Days	4. Do Not Watch	2. No	(No Response)						Inbound
10	Airtel	Dagbani	LS4_DB_EN_TW_EW_GA	1. Continue	4. 36-49	2. Male	4. 18 and Over		1. Yes		1. 1-3 Months	3. Middle-JHS	2. Married-Cohabiting	2. Rural	2. Most Days	3. Few Days	1. Yes	(No Response)						RDD
10	Glo	Twi	LS5_TW_EN_EW_DB_GA	1. Continue	3. 25-35	1. Female	1. No Children	2. No				4. Secondary-Vocational	1. Single	1. Urban	4. Do Not Listen	1. Every Day	1. Yes	(No Response)						RDD
10	Vodafone	Twi	LS2_EW_EN_DB_GA_TW	1. Continue	2. 18-24	2. Male	3. 5 - 17		2. No			2. Primary	2. Married-Cohabiting	2. Rural	1. Every Day	1. Every Day	1. Yes	1. More than 10	1. More than 10	(No Response)				RDD
10	Vodafone	Twi	LS2_EW_EN_DB_GA_TW	1. Continue	3. 25-35	2. Male	3. 5 - 17		1. Yes		2. 4-6 Months	3. Middle-JHS	1. Single	1. Urban	3. Few Days	4. Do Not Watch	3. Not Sure	4. None	4. None	(No Response)				RDD
10	MTN	Twi	LS3_GA_TW_DB_EN_EW	1. Continue	2. 18-24	2. Male	2. Under 5		2. No			1. None	2. Married-Cohabiting	2. Rural	1. Every Day	(No Response)								RDD
10	Tigo	English	LS5_TW_EN_EW_DB_GA	1. Continue	3. 25-35	2. Male	1. No Children		2. No			5. Tertiary and Higher	2. Married-Cohabiting	1. Urban	4. Do Not Listen	4. Do Not Watch	2. No	(No Response)						RDD
10	Airtel	English	LS5_TW_EN_EW_DB_GA	1. Continue	3. 25-35	1. Female	1. No Children	2. No				3. Middle-JHS	1. Single	2. Rural	4. Do Not Listen	4. Do Not Watch	(No Response)							Inbound
10	Vodafone	English	LS5_TW_EN_EW_DB_GA	1. Continue	2. 18-24	2. Male	1. No Children		2. No			4. Secondary-Vocational	1. Single	2. Rural	3. Few Days	3. Few Days	1. Yes	(No Response)						Inbound
10	MTN	Dagbani	LS1_EN_GA_DB_TW_EW	1. Continue	2. 18-24	2. Male	1. No Children		1. Yes		1. 1-3 Months	4. Secondary-Vocational	1. Single	1. Urban	1. Every Day	3. Few Days	(No Response)							RDD
10	Airtel	English	LS3_GA_TW_DB_EN_EW	1. Continue	2. 18-24	1. Female	1. No Children	2. No				4. Secondary-Vocational	2. Married-Cohabiting	1. Urban	4. Do Not Listen	2. Most Days	1. Yes	3. 1 - 5	(No Response)					RDD
10	MTN	Twi	LS5_TW_EN_EW_DB_GA	1. Continue	2. 18-24	2. Male	2. Under 5		2. No			4. Secondary-Vocational	1. Single	2. Rural	3. Few Days	3. Few Days	2. No	4. None	4. None	(No Response)				RDD
10	Airtel	Twi	LS4_DB_EN_TW_EW_GA	1. Continue	3. 25-35	2. Male	2. Under 5		1. Yes		2. 4-6 Months	3. Middle-JHS	2. Married-Cohabiting	1. Urban	4. Do Not Listen	1. Every Day	1. Yes	1. More than 10	1. More than 10	(No Response)				RDD
10	Vodafone	Ewe	LS3_GA_TW_DB_EN_EW	1. Continue	2. 18-24	2. Male	3. 5 - 17		2. No			2. Primary	2. Married-Cohabiting	1. Urban	2. Most Days	4. Do Not Watch	2. No	4. None	(No Response)					RDD
10	MTN	Twi	LS3_GA_TW_DB_EN_EW	1. Continue	3. 25-35	2. Male	2. Under 5		1. Yes		1. 1-3 Months	4. Secondary-Vocational	2. Married-Cohabiting	1. Urban	4. Do Not Listen	4. Do Not Watch	1. Yes	3. 1 - 5	3. 1 - 5	(No Response)				RDD
10	MTN	Twi	LS4_DB_EN_TW_EW_GA	1. Continue	2. 18-24	2. Male	1. No Children		2. No			3. Middle-JHS	2. Married-Cohabiting	1. Urban	4. Do Not Listen	2. Most Days	1. Yes	3. 1 - 5	3. 1 - 5	(No Response)				RDD
10	Vodafone	English	LS1_EN_GA_DB_TW_EW	1. Continue	2. 18-24	2. Male	4. 18 and Over		1. Yes		1. 1-3 Months	4. Secondary-Vocational	1. Single	1. Urban	2. Most Days	1. Every Day	1. Yes	1. More than 10	4. None	(No Response)				RDD
10	MTN	Twi	LS5_TW_EN_EW_DB_GA	1. Continue	2. 18-24	2. Male	1. No Children		1. Yes		2. 4-6 Months	1. None	2. Married-Cohabiting	2. Rural	1. Every Day	1. Every Day	2. No	2. 6 - 10	(No Response)					RDD
10	MTN	Twi	LS1_EN_GA_DB_TW_EW	1. Continue	2. 18-24	2. Male	1. No Children		2. No			2. Primary	2. Married-Cohabiting	1. Urban	1. Every Day	1. Every Day	1. Yes	(No Response)						RDD
10	Vodafone	Twi	LS5_TW_EN_EW_DB_GA	1. Continue	2. 18-24	2. Male	1. No Children		2. No			1. None	2. Married-Cohabiting	2. Rural	1. Every Day	2. Most Days	(No Response)							Inbound
10	MTN	Twi	LS4_DB_EN_TW_EW_GA	1. Continue	3. 25-35	1. Female	3. 5 - 17	2. No				3. Middle-JHS	2. Married-Cohabiting	2. Rural	2. Most Days	1. Every Day	3. Not Sure	(No Response)						Inbound
10	Vodafone	Twi	LS3_GA_TW_DB_EN_EW	1. Continue	2. 18-24	1. Female	1. No Children	1. Yes		1. 1-3 Months		2. Primary	1. Single	1. Urban	1. Every Day	1. Every Day	3. Not Sure	1. More than 10	(No Response)					Inbound
10	MTN	Twi	LS2_EW_EN_DB_GA_TW	1. Continue	2. 18-24	2. Male	1. No Children		2. No			4. Secondary-Vocational	1. Single	2. Rural	2. Most Days	4. Do Not Watch	3. Not Sure	(No Response)						Inbound
10	Airtel	Twi	LS1_EN_GA_DB_TW_EW	1. Continue	5. Over 50	2. Male	2. Under 5		1. Yes		1. 1-3 Months	1. None	2. Married-Cohabiting	2. Rural	1. Every Day	3. Few Days	1. Yes	(No Response)						Inbound
10	Vodafone	Twi	LS3_GA_TW_DB_EN_EW	1. Continue	3. 25-35	2. Male	1. No Children		2. No			3. Middle-JHS	1. Single	1. Urban	1. Every Day	1. Every Day	2. No	1. More than 10	1. More than 10	(No Response)				Inbound
10	MTN	Twi	LS2_EW_EN_DB_GA_TW	1. Continue	2. 18-24	2. Male	4. 18 and Over		2. No			4. Secondary-Vocational	1. Single	1. Urban	1. Every Day	1. Every Day	1. Yes	3. 1 - 5	(No Response)					Inbound
10	Airtel	Ga	LS3_GA_TW_DB_EN_EW	1. Continue	3. 25-35	1. Female	1. No Children	2. No				4. Secondary-Vocational	1. Single	1. Urban	3. Few Days	3. Few Days	3. Not Sure	4. None	(No Response)					Inbound
10	MTN	Twi	LS4_DB_EN_TW_EW_GA	1. Continue	2. 18-24	2. Male	1. No Children		2. No			2. Primary	1. Single	1. Urban	2. Most Days	3. Few Days	2. No	4. None	4. None	(No Response)				Inbound
10	MTN	Twi	LS4_DB_EN_TW_EW_GA	1. Continue	4. 36-49	2. Male	2. Under 5		2. No			5. Tertiary and Higher	2. Married-Cohabiting	1. Urban	1. Every Day	3. Few Days	1. Yes	(No Response)						Inbound
10	MTN	Twi	LS5_TW_EN_EW_DB_GA	1. Continue	2. 18-24	2. Male	1. No Children		2. No			4. Secondary-Vocational	1. Single	1. Urban	3. Few Days	3. Few Days	3. Not Sure	(No Response)						Inbound
10	MTN	English	LS5_TW_EN_EW_DB_GA	1. Continue	3. 25-35	1. Female	1. No Children	2. No				4. Secondary-Vocational	1. Single	1. Urban	3. Few Days	(No Response)								RDD
10	MTN	English	LS5_TW_EN_EW_DB_GA	1. Continue	2. 18-24	2. Male	2. Under 5		2. No			3. Middle-JHS	2. Married-Cohabiting	2. Rural	3. Few Days	3. Few Days	3. Not Sure	2. 6 - 10	4. None	(No Response)				RDD
10	MTN	Twi	LS3_GA_TW_DB_EN_EW	1. Continue	2. 18-24	1. Female	1. No Children	1. Yes		2. 4-6 Months		3. Middle-JHS	2. Married-Cohabiting	1. Urban	4. Do Not Listen	1. Every Day	3. Not Sure	1. More than 10	(No Response)					RDD
10	MTN	Ewe	LS2_EW_EN_DB_GA_TW	1. Continue	5. Over 50	1. Female	2. Under 5	2. No				2. Primary	2. Married-Cohabiting	2. Rural	1. Every Day	4. Do Not Watch	(No Response)							RDD
10	MTN	English	LS2_EW_EN_DB_GA_TW	1. Continue	2. 18-24	1. Female	1. No Children	2. No				4. Secondary-Vocational	1. Single	1. Urban	4. Do Not Listen	4. Do Not Watch	1. Yes	(No Response)						RDD
10	Tigo	Twi	LS4_DB_EN_TW_EW_GA	1. Continue	2. 18-24	2. Male	1. No Children		1. Yes		2. 4-6 Months	4. Secondary-Vocational	1. Single	1. Urban	1. Every Day	1. Every Day	1. Yes	1. More than 10	(No Response)					RDD
10	Glo	Twi	LS3_GA_TW_DB_EN_EW	1. Continue	2. 18-24	2. Male	1. No Children		2. No			3. Middle-JHS	2. Married-Cohabiting	2. Rural	3. Few Days	(No Response)								RDD
10	MTN	Ewe	LS2_EW_EN_DB_GA_TW	1. Continue	2. 18-24	2. Male	1. No Children		2. No			1. None	1. Single	2. Rural	4. Do Not Listen	(No Response)								Inbound
10	MTN	Twi	LS3_GA_TW_DB_EN_EW	1. Continue	2. 18-24	2. Male	1. No Children		2. No			2. Primary	3. Separated-Divorced	1. Urban	4. Do Not Listen	3. Few Days	2. No	4. None	4. None	(No Response)				Inbound
10	MTN	English	LS2_EW_EN_DB_GA_TW	1. Continue	3. 25-35	2. Male	1. No Children		2. No			4. Secondary-Vocational	1. Single	2. Rural	4. Do Not Listen	3. Few Days	2. No	4. None	(No Response)					Inbound
10	Vodafone	Twi	LS5_TW_EN_EW_DB_GA	1. Continue	3. 25-35	1. Female	2. Under 5	2. No				3. Middle-JHS	2. Married-Cohabiting	1. Urban	3. Few Days	1. Every Day	2. No	2. 6 - 10	3. 1 - 5	(No Response)				RDD
10	Airtel	Twi	LS3_GA_TW_DB_EN_EW	1. Continue	3. 25-35	2. Male	1. No Children		2. No			4. Secondary-Vocational	1. Single	1. Urban	1. Every Day	4. Do Not Watch	(No Response)							RDD
10	Vodafone	English	LS2_EW_EN_DB_GA_TW	1. Continue	3. 25-35	2. Male	2. Under 5		2. No			4. Secondary-Vocational	2. Married-Cohabiting	1. Urban	1. Every Day	1. Every Day	1. Yes	3. 1 - 5	(No Response)					RDD
10	Vodafone	English	LS5_TW_EN_EW_DB_GA	1. Continue	3. 25-35	2. Male	2. Under 5		2. No			3. Middle-JHS	2. Married-Cohabiting	1. Urban	3. Few Days	1. Every Day	1. Yes	2. 6 - 10	4. None	(No Response)				Inbound
10	Vodafone	Twi	LS5_TW_EN_EW_DB_GA	1. Continue	3. 25-35	1. Female	1. No Children	1. Yes		3. 7-9 Months		2. Primary	1. Single	1. Urban	3. Few Days	1. Every Day	1. Yes	(No Response)						Inbound
10	Airtel	Twi	LS5_TW_EN_EW_DB_GA	1. Continue	3. 25-35	1. Female	2. Under 5	2. No				4. Secondary-Vocational	1. Single	2. Rural	2. Most Days	1. Every Day	1. Yes	1. More than 10	2. 6 - 10	(No Response)				RDD
10	Tigo	Twi	LS4_DB_EN_TW_EW_GA	1. Continue	3. 25-35	2. Male	2. Under 5		2. No			4. Secondary-Vocational	1. Single	2. Rural	3. Few Days	3. Few Days	(No Response)							RDD
10	Vodafone	Twi	LS4_DB_EN_TW_EW_GA	1. Continue	5. Over 50	1. Female	1. No Children	2. No				2. Primary	1. Single	1. Urban	1. Every Day	4. Do Not Watch	1. Yes	4. None	(No Response)					Inbound
10	Tigo	Twi	LS5_TW_EN_EW_DB_GA	1. Continue	2. 18-24	2. Male	1. No Children		2. No			3. Middle-JHS	1. Single	2. Rural	2. Most Days	1. Every Day	1. Yes	3. 1 - 5	(No Response)					Inbound
10	MTN	Twi	LS5_TW_EN_EW_DB_GA	1. Continue	2. 18-24	2. Male	1. No Children		2. No			4. Secondary-Vocational	1. Single	1. Urban	2. Most Days	3. Few Days	3. Not Sure	(No Response)						Inbound
10	Vodafone	Twi	LS5_TW_EN_EW_DB_GA	1. Continue	2. 18-24	2. Male	1. No Children		2. No			4. Secondary-Vocational	1. Single	1. Urban	3. Few Days	3. Few Days	2. No	4. None	4. None	(No Response)				Inbound
10	Vodafone	Twi	LS3_GA_TW_DB_EN_EW	1. Continue	2. 18-24	2. Male	1. No Children		2. No			4. Secondary-Vocational	1. Single	1. Urban	4. Do Not Listen	4. Do Not Watch	3. Not Sure	(No Response)						Inbound
10	Glo	English	LS2_EW_EN_DB_GA_TW	1. Continue	2. 18-24	2. Male	1. No Children		2. No			4. Secondary-Vocational	1. Single	1. Urban	4. Do Not Listen	1. Every Day	2. No	2. 6 - 10	(No Response)					Inbound
10	MTN	Twi	LS3_GA_TW_DB_EN_EW	1. Continue	2. 18-24	1. Female	1. No Children	2. No				3. Middle-JHS	1. Single	1. Urban	1. Every Day	3. Few Days	1. Yes	(No Response)						Inbound
10	MTN	Ewe	LS3_GA_TW_DB_EN_EW	1. Continue	3. 25-35	2. Male	1. No Children		2. No			5. Tertiary and Higher	1. Single	1. Urban	2. Most Days	3. Few Days	2. No	3. 1 - 5	(No Response)					Inbound
10	MTN	Twi	LS5_TW_EN_EW_DB_GA	1. Continue	3. 25-35	1. Female	2. Under 5	2. No				5. Tertiary and Higher	2. Married-Cohabiting	2. Rural	3. Few Days	(No Response)								RDD
10	Airtel	English	LS2_EW_EN_DB_GA_TW	1. Continue	5. Over 50	1. Female	4. 18 and Over	2. No				5. Tertiary and Higher	2. Married-Cohabiting	2. Rural	1. Every Day	1. Every Day	1. Yes	3. 1 - 5	(No Response)					RDD
10	Vodafone	Ewe	LS2_EW_EN_DB_GA_TW	1. Continue	2. 18-24	1. Female	1. No Children	2. No				3. Middle-JHS	1. Single	1. Urban	1. Every Day	1. Every Day	1. Yes	(No Response)						Inbound
10	MTN	Twi	LS1_EN_GA_DB_TW_EW	1. Continue	3. 25-35	2. Male	2. Under 5		2. No			2. Primary	1. Single	1. Urban	3. Few Days	3. Few Days	(No Response)							Inbound
10	MTN	English	LS4_DB_EN_TW_EW_GA	1. Continue	5. Over 50	1. Female	3. 5 - 17	2. No				2. Primary	3. Separated-Divorced	2. Rural	2. Most Days	1. Every Day	1. Yes	1. More than 10	1. More than 10	(No Response)				Inbound
10	MTN	Twi	LS1_EN_GA_DB_TW_EW	1. Continue	2. 18-24	2. Male	2. Under 5		2. No			2. Primary	2. Married-Cohabiting	1. Urban	3. Few Days	3. Few Days	(No Response)							Inbound
10	Tigo	Twi	LS3_GA_TW_DB_EN_EW	1. Continue	5. Over 50	2. Male	3. 5 - 17		2. No			3. Middle-JHS	2. Married-Cohabiting	1. Urban	1. Every Day	2. Most Days	(No Response)							RDD
10	MTN	Twi	LS3_GA_TW_DB_EN_EW	1. Continue	3. 25-35	2. Male	1. No Children		2. No			5. Tertiary and Higher	1. Single	1. Urban	1. Every Day	(No Response)								RDD
10	MTN	Twi	LS3_GA_TW_DB_EN_EW	1. Continue	2. 18-24	2. Male	1. No Children		2. No			4. Secondary-Vocational	2. Married-Cohabiting	1. Urban	1. Every Day	(No Response)								RDD
10	MTN	Twi	LS2_EW_EN_DB_GA_TW	1. Continue	4. 36-49	2. Male	2. Under 5		2. No			3. Middle-JHS	2. Married-Cohabiting	1. Urban	1. Every Day	3. Few Days	2. No	4. None	(No Response)					RDD
10	MTN	English	LS5_TW_EN_EW_DB_GA	1. Continue	2. 18-24	2. Male	1. No Children		2. No			4. Secondary-Vocational	1. Single	1. Urban	3. Few Days	1. Every Day	(No Response)							RDD
10	MTN	English	LS5_TW_EN_EW_DB_GA	1. Continue	2. 18-24	1. Female	1. No Children	2. No				4. Secondary-Vocational	4. Widowed	1. Urban	3. Few Days	1. Every Day	2. No	(No Response)						RDD
10	MTN	Twi	LS1_EN_GA_DB_TW_EW	1. Continue	2. 18-24	1. Female	3. 5 - 17	2. No				3. Middle-JHS	1. Single	1. Urban	4. Do Not Listen	3. Few Days	2. No	2. 6 - 10	4. None	(No Response)				RDD
[truncated: 1,548 more rows]

## Sheet: Complete Interviews 
Disposition	Mobile Network	Language	Language Selector	Intro (MCQ)	D1. Age (MCQ)	D2. Gender (MCQ)	D4. Youngest Child (MCQ)	D5a. [Women only] Pregnant (MCQ)	D5b. [Men only] Partner Pregnant (MCQ)	D6a. [Women only] Age of Pregnancy (MCQ)	D6b. [Men only] Age of Partner Pregnancy (MCQ)	D7. Education (MCQ)	D8. Marital Status (MCQ)	D9. Urban-Rural (MCQ)	E1. Listen Radio (MCQ)	E2. Watch TV (MCQ)	E3. Know GLLiW (MCQ)	SO4. How Many Adverts - Handwash (MCQ)	SO3. How Many Adverts - Contraception (MCQ)	SO5. How Many Adverts - Net Use (MCQ)	SO6. Past Net Use (MCQ)	SO5.1. How Many CU5 (MCQ)	SO5.2. Past Net Use CU5 (MCQ)	Call Type
11	Glo	Twi	LS4_DB_EN_TW_EW_GA	1. Continue	2. 18-24	2. Male	1. No Children		2. No			3. Middle-JHS	4. Widowed	1. Urban	4. Do Not Listen	4. Do Not Watch	3. Not Sure	4. None	4. None	1. More than 10	2. No			Inbound
11	MTN	Twi	LS3_GA_TW_DB_EN_EW	1. Continue	2. 18-24	2. Male	1. No Children		1. Yes		1. 1-3 Months	3. Middle-JHS	2. Married-Cohabiting	1. Urban	1. Every Day	3. Few Days	2. No	2. 6 - 10	2. 6 - 10	4. None	2. No			Inbound
11	MTN	Twi	LS4_DB_EN_TW_EW_GA	1. Continue	2. 18-24	2. Male	2. Under 5		2. No			3. Middle-JHS	2. Married-Cohabiting	2. Rural	4. Do Not Listen	4. Do Not Watch	2. No	4. None	4. None	4. None	2. No	4. 4	4. 4	Inbound
11	Vodafone	Dagbani	LS4_DB_EN_TW_EW_GA	1. Continue	2. 18-24	1. Female	1. No Children	2. No				3. Middle-JHS	2. Married-Cohabiting	2. Rural	1. Every Day	1. Every Day	1. Yes	4. None	4. None	1. More than 10	2. No			Inbound
11	MTN	Twi	LS2_EW_EN_DB_GA_TW	1. Continue	3. 25-35	2. Male	1. No Children		1. Yes		2. 4-6 Months	1. None	1. Single	2. Rural	4. Do Not Listen	4. Do Not Watch	3. Not Sure	4. None	4. None	1. More than 10	2. No			Inbound
11	Tigo	Twi	LS4_DB_EN_TW_EW_GA	1. Continue	2. 18-24	1. Female	1. No Children	1. Yes		3. 7-9 Months		5. Tertiary and Higher	2. Married-Cohabiting	1. Urban	1. Every Day	1. Every Day	1. Yes	1. More than 10	2. 6 - 10	1. More than 10	1. Yes			Inbound
11	MTN	Dagbani	LS3_GA_TW_DB_EN_EW	1. Continue	2. 18-24	2. Male	2. Under 5		1. Yes		2. 4-6 Months	4. Secondary-Vocational	2. Married-Cohabiting	2. Rural	2. Most Days	3. Few Days	1. Yes	2. 6 - 10	2. 6 - 10	1. More than 10	1. Yes	5. 5+	5. 5	Inbound
11	MTN	Twi	LS1_EN_GA_DB_TW_EW	1. Continue	2. 18-24	2. Male	2. Under 5		1. Yes		1. 1-3 Months	2. Primary	2. Married-Cohabiting	2. Rural	3. Few Days	1. Every Day	2. No	4. None	4. None	3. 1 - 5	1. Yes	1. 1	1. 1	Inbound
11	Vodafone	Twi	LS3_GA_TW_DB_EN_EW	1. Continue	2. 18-24	2. Male	2. Under 5		2. No			1. None	2. Married-Cohabiting	2. Rural	1. Every Day	3. Few Days	2. No	4. None	4. None	4. None	1. Yes	2. 2	1. 1	Inbound
11	MTN	Ewe	LS3_GA_TW_DB_EN_EW	1. Continue	3. 25-35	2. Male	2. Under 5		2. No			2. Primary	2. Married-Cohabiting	2. Rural	1. Every Day	2. Most Days	1. Yes	2. 6 - 10	2. 6 - 10	3. 1 - 5	2. No	2. 2	2. 2	Inbound
11	MTN	Ewe	LS5_TW_EN_EW_DB_GA	1. Continue	2. 18-24	2. Male	1. No Children		2. No			2. Primary	1. Single	2. Rural	1. Every Day	2. Most Days	1. Yes	4. None	4. None	4. None	2. No			Inbound
11	Vodafone	Twi	LS4_DB_EN_TW_EW_GA	1. Continue	2. 18-24	1. Female	3. 5 - 17	2. No				2. Primary	2. Married-Cohabiting	2. Rural	4. Do Not Listen	4. Do Not Watch	3. Not Sure	4. None	4. None	4. None	1. Yes			Inbound
11	Vodafone	Twi	LS1_EN_GA_DB_TW_EW	1. Continue	2. 18-24	2. Male	2. Under 5		2. No			1. None	2. Married-Cohabiting	2. Rural	4. Do Not Listen	4. Do Not Watch	2. No	4. None	4. None	4. None	2. No	2. 2	6. 0	Inbound
11	MTN	Dagbani	LS5_TW_EN_EW_DB_GA	1. Continue	2. 18-24	2. Male	2. Under 5		2. No			1. None	1. Single	2. Rural	3. Few Days	4. Do Not Watch	2. No	4. None	4. None	4. None	2. No	6. 0		Inbound
11	MTN	Twi	LS4_DB_EN_TW_EW_GA	1. Continue	3. 25-35	1. Female	3. 5 - 17	2. No				2. Primary	2. Married-Cohabiting	1. Urban	1. Every Day	1. Every Day	1. Yes	1. More than 10	3. 1 - 5	1. More than 10	2. No			Inbound
11	MTN	Twi	LS1_EN_GA_DB_TW_EW	1. Continue	2. 18-24	2. Male	1. No Children		1. Yes		1. 1-3 Months	3. Middle-JHS	1. Single	1. Urban	1. Every Day	1. Every Day	3. Not Sure	1. More than 10	4. None	1. More than 10	1. Yes			Inbound
11	MTN	Twi	LS4_DB_EN_TW_EW_GA	1. Continue	2. 18-24	1. Female	1. No Children	2. No				3. Middle-JHS	1. Single	1. Urban	3. Few Days	3. Few Days	1. Yes	3. 1 - 5	1. More than 10	4. None	2. No			Inbound
11	MTN	English	LS5_TW_EN_EW_DB_GA	1. Continue	4. 36-49	1. Female	2. Under 5	1. Yes		2. 4-6 Months		3. Middle-JHS	1. Single	2. Rural	1. Every Day	1. Every Day	2. No	2. 6 - 10	3. 1 - 5	3. 1 - 5	1. Yes	1. 1	1. 1	Inbound
11	MTN	English	LS5_TW_EN_EW_DB_GA	1. Continue	2. 18-24	2. Male	1. No Children		2. No			3. Middle-JHS	1. Single	1. Urban	1. Every Day	1. Every Day	2. No	1. More than 10	1. More than 10	2. 6 - 10	2. No			Inbound
11	MTN	Ewe	LS4_DB_EN_TW_EW_GA	1. Continue	3. 25-35	2. Male	3. 5 - 17		2. No			3. Middle-JHS	2. Married-Cohabiting	2. Rural	3. Few Days	4. Do Not Watch	1. Yes	3. 1 - 5	3. 1 - 5	4. None	2. No			Inbound
11	MTN	English	LS1_EN_GA_DB_TW_EW	1. Continue	3. 25-35	2. Male	1. No Children		1. Yes		3. 7-9 Months	5. Tertiary and Higher	2. Married-Cohabiting	2. Rural	3. Few Days	1. Every Day	3. Not Sure	3. 1 - 5	4. None	1. More than 10	2. No			Inbound
11	MTN	Ewe	LS1_EN_GA_DB_TW_EW	1. Continue	2. 18-24	1. Female	3. 5 - 17	2. No				1. None	2. Married-Cohabiting	2. Rural	1. Every Day	4. Do Not Watch	1. Yes	1. More than 10	1. More than 10	1. More than 10	1. Yes			Inbound
11	Vodafone	Twi	LS1_EN_GA_DB_TW_EW	1. Continue	2. 18-24	1. Female	2. Under 5	2. No				3. Middle-JHS	2. Married-Cohabiting	1. Urban	1. Every Day	2. Most Days	2. No	4. None	4. None	4. None	1. Yes	1. 1	3. 3	Inbound
11	Vodafone	English	LS1_EN_GA_DB_TW_EW	1. Continue	2. 18-24	1. Female	3. 5 - 17	2. No				1. None	1. Single	1. Urban	3. Few Days	4. Do Not Watch	1. Yes	4. None	2. 6 - 10	3. 1 - 5	2. No			Inbound
11	Vodafone	Dagbani	LS1_EN_GA_DB_TW_EW	1. Continue	5. Over 50	1. Female	2. Under 5	2. No				2. Primary	2. Married-Cohabiting	1. Urban	1. Every Day	1. Every Day	1. Yes	1. More than 10	1. More than 10	2. 6 - 10	1. Yes	3. 3	3. 3	Inbound
11	Airtel	Twi	LS3_GA_TW_DB_EN_EW	1. Continue	2. 18-24	1. Female	1. No Children	2. No				5. Tertiary and Higher	1. Single	1. Urban	3. Few Days	3. Few Days	1. Yes	3. 1 - 5	4. None	4. None	2. No			Inbound
11	Tigo	Twi	LS5_TW_EN_EW_DB_GA	1. Continue	2. 18-24	1. Female	4. 18 and Over	2. No				3. Middle-JHS	2. Married-Cohabiting	1. Urban	3. Few Days	1. Every Day	1. Yes	4. None	4. None	1. More than 10	2. No			Inbound
11	MTN	English	LS2_EW_EN_DB_GA_TW	1. Continue	3. 25-35	1. Female	2. Under 5	2. No				4. Secondary-Vocational	1. Single	2. Rural	1. Every Day	2. Most Days	2. No	4. None	3. 1 - 5	1. More than 10	2. No	4. 4	1. 1	Inbound
11	MTN	English	LS2_EW_EN_DB_GA_TW	1. Continue	3. 25-35	1. Female	2. Under 5	1. Yes		2. 4-6 Months		4. Secondary-Vocational	2. Married-Cohabiting	2. Rural	2. Most Days	1. Every Day	1. Yes	1. More than 10	1. More than 10	1. More than 10	1. Yes	5. 5+	3. 3	Inbound
11	Airtel	Twi	LS2_EW_EN_DB_GA_TW	1. Continue	2. 18-24	2. Male	1. No Children		2. No			3. Middle-JHS	1. Single	1. Urban	4. Do Not Listen	2. Most Days	3. Not Sure	2. 6 - 10	3. 1 - 5	2. 6 - 10	2. No			Inbound
11	Vodafone	English	LS3_GA_TW_DB_EN_EW	1. Continue	3. 25-35	2. Male	1. No Children		2. No			4. Secondary-Vocational	1. Single	2. Rural	1. Every Day	4. Do Not Watch	3. Not Sure	3. 1 - 5	4. None	1. More than 10	1. Yes			Inbound
11	Airtel	Twi	LS3_GA_TW_DB_EN_EW	1. Continue	2. 18-24	1. Female	1. No Children	1. Yes		1. 1-3 Months		3. Middle-JHS	2. Married-Cohabiting	1. Urban	4. Do Not Listen	2. Most Days	2. No	1. More than 10	1. More than 10	1. More than 10	1. Yes			Inbound
11	Vodafone	Ewe	LS3_GA_TW_DB_EN_EW	1. Continue	3. 25-35	2. Male	1. No Children		2. No			5. Tertiary and Higher	1. Single	2. Rural	2. Most Days	1. Every Day	1. Yes	1. More than 10	1. More than 10	1. More than 10	2. No			Inbound
[truncated: 9,436 more rows]

## Sheet: All Interviews 
Disposition	Mobile Network	Language	Language Selector	Intro (MCQ)	D1. Age (MCQ)	D2. Gender (MCQ)	D4. Youngest Child (MCQ)	D5a. [Women only] Pregnant (MCQ)	D5b. [Men only] Partner Pregnant (MCQ)	D6a. [Women only] Age of Pregnancy (MCQ)	D6b. [Men only] Age of Partner Pregnancy (MCQ)	D7. Education (MCQ)	D8. Marital Status (MCQ)	D9. Urban-Rural (MCQ)	E1. Listen Radio (MCQ)	E2. Watch TV (MCQ)	E3. Know GLLiW (MCQ)	SO4. How Many Adverts - Handwash (MCQ)	SO3. How Many Adverts - Contraception (MCQ)	SO5. How Many Adverts - Net Use (MCQ)	SO6. Past Net Use (MCQ)	SO5.1. How Many CU5 (MCQ)	SO5.2. Past Net Use CU5 (MCQ)	Call Type
[truncated: 13,016 more rows]
